# Supplementary material for: Different Pathways Mediate Amphotericin-Lactoferrin Drug Synergy in Cryptococcus and Saccharomyces
Source: Front Microbiol. 2019 Oct 1;10:2195. doi: 10.3389/fmicb.2019.02195 (PMC6779777; doi:10.3389/fmicb.2019.02195)
Supplement: Supplementary file 2 [file Table_1.xlsx]

## Sheet: Table of Contents
Table of Contents
Link to worksheet containing the descriptions of all the columns from all supplementary tables.
Supplementary Table Number	Table Name
1	Number of differentially expressed genes in C. neoformans in response to AMB and AMB-LF treatments
2	List of significantly differentially expressed genes (SDE) from C. neoformans treated with AMB or AMB-LF, including information on whether the SDE gene is specific only to AMB or AMB-LF treatments
3	List of SDE genes from S. cerevisiae treated with AMB or AMB-LF
4	Enriched GO terms from the analysis of C. neoformans SDE gene sets including: 1) SDE genes from AMB treatment, 2) SDE genes from AMB-LF treatments, 3) SDE genes specific only to AMB treatment, and 4) SDE genes specific only to AMB-LF treatment. The SDE genes associated with each enriched GO term are also included in this table.
5	List of GO terms enriched among sets of SDE genes from S. cerevisiae treated with AMB or AMB-LF. The SDE genes associated with each enriched GO term are also included in this table.
6	Clustering of each C. neoformans SDE gene sets using using Self Organizing Maps (SOMs). The gene sets used include 1) AMB treatment, and 2) AMB-LF treatment.
7	Enriched GO terms from each cluster of the C. neoformans AMB SOMs and the AMB-LF SOMs. The SDE genes associated with the enriched GO terms from each cluster are listed in this table.
Notes: a) All C. neoformans H99 RNA-Seq data, including raw read counts and sample information, have been deposited in NCBI's Gene Expression Omnibus (Edgar, Domrachev et al. 2002 Nucleic Acids Res 30(1): 207-210) and are accessible through GEO Series accession number GSE130375. The S. cerevisiae S288C RNA-Seq data, including raw read counts and sample information, was previously described in Pan…

## Sheet: Column Descriptions
Descriptions of all the columns from all supplementary tables
Back to the table of contents
Supplementary Table	Table Name	Column Number	Column Names	Descriptions
1	Number of differentially expressed genes in C. neoformans in response to AMB and AMB-LF treatment	1	Treatment	Type of treatments, values are either AMB or AMB-LF
1	Number of differentially expressed genes in C. neoformans in response to AMB and AMB-LF treatment	2	Gene expression	Up-regulated or down-regulated
1	Number of differentially expressed genes in C. neoformans in response to AMB and AMB-LF treatment	3	Number of significant differentially expressed genes with outlier sample excluded	Number of significant differentially expressed genes with outlier sample excluded
2	List of significantly differentially expressed genes (SDE) from C. neoformans treated with AMB or AMB-LF, including information on whether the SDE gene is specific only to AMB or AMB-LF treatments	1	Treatment	Type of treatments, values are either AMB or AMB-LF
2	List of significantly differentially expressed genes (SDE) from C. neoformans treated with AMB or AMB-LF, including information on whether the SDE gene is specific only to AMB or AMB-LF treatments	2	orf_id	C. neoformans Open Reading Frame identification
2	List of significantly differentially expressed genes (SDE) from C. neoformans treated with AMB or AMB-LF, including information on whether the SDE gene is specific only to AMB or AMB-LF treatments	3	Gene expression log fold-change	Gene expression log fold-change
2	List of significantly differentially expressed genes (SDE) from C. neoformans treated with AMB or AMB-LF, including information on whether the SDE gene is specific only to AMB or AMB-LF treatments	4	Gene FDR	False discovery rate (FDR) for determining whether a gene is significantly differentially expressed (FDR < 0.05 for this study)
2	List of significantly differentially expressed genes (SDE) from C. neoformans treated with AMB or AMB-LF, including information on whether the SDE gene is specific only to AMB or AMB-LF treatments	5	gene_names	Gene Symbols
2	List of significantly differentially expressed genes (SDE) from C. neoformans treated with AMB or AMB-LF, including information on whether the SDE gene is specific only to AMB or AMB-LF treatments	6	uniprot_acc	Uniprot Accession
2	List of significantly differentially expressed genes (SDE) from C. neoformans treated with AMB or AMB-LF, including information on whether the SDE gene is specific only to AMB or AMB-LF treatments	7	Is specific to AMB treatment?	TRUE = Gene is SDE only in the AMB treatment but not SDE in the AMB-LF treatment. Otherwise the value is FALSE.
2	List of significantly differentially expressed genes (SDE) from C. neoformans treated with AMB or AMB-LF, including information on whether the SDE gene is specific only to AMB or AMB-LF treatments	8	Is specific to AMB-LF treatment?	TRUE = Gene is SDE only in the AMB-LF treatment but not SDE in the AMB treatment. Otherwise the value is FALSE.
2	List of significantly differentially expressed genes (SDE) from C. neoformans treated with AMB or AMB-LF, including information on whether the SDE gene is specific only to AMB or AMB-LF treatments	9	broad_gene_name	Gene name from the Broad Institute's genome annotation database
2	List of significantly differentially expressed genes (SDE) from C. neoformans treated with AMB or AMB-LF, including information on whether the SDE gene is specific only to AMB or AMB-LF treatments	10	uniprot_gene_name	Gene name from Uniprot database
2	List of significantly differentially expressed genes (SDE) from C. neoformans treated with AMB or AMB-LF, including information on whether the SDE gene is specific only to AMB or AMB-LF treatments	11	fungidb_gene_name	Gene name from FungiDB database
2	List of significantly differentially expressed genes (SDE) from C. neoformans treated with AMB or AMB-LF, including information on whether the SDE gene is specific only to AMB or AMB-LF treatments	12	blast2go_annotation	Gene name annotated using Blast2GO
2	List of significantly differentially expressed genes (SDE) from C. neoformans treated with AMB or AMB-LF, including information on whether the SDE gene is specific only to AMB or AMB-LF treatments	13	scer_orthologs	Reciprocal best hit S. cerevisiae ortholog of the C. neoformans gene
2	List of significantly differentially expressed genes (SDE) from C. neoformans treated with AMB or AMB-LF, including information on whether the SDE gene is specific only to AMB or AMB-LF treatments	14	scer_ortholog_descriptions	Gene description of the S. cerevisiae ortholog gene
3	List of SDE genes from S. cerevisiae treated with AMB or AMB-LF	1	Treatment	Type of treatments, values are either AMB or AMB-LF
3	List of SDE genes from S. cerevisiae treated with AMB or AMB-LF	2	oln_id	S. cerevisiae gene ordered locus name
3	List of SDE genes from S. cerevisiae treated with AMB or AMB-LF	3	Gene expression log fold-change	Gene expression log fold-change
3	List of SDE genes from S. cerevisiae treated with AMB or AMB-LF	4	Gene FDR	False discovery rate (FDR) for determining whether a gene is significantly differentially expressed (FDR < 0.05 for this study)
3	List of SDE genes from S. cerevisiae treated with AMB or AMB-LF	5	gene_symbols	Gene Symbols
3	List of SDE genes from S. cerevisiae treated with AMB or AMB-LF	6	sgd_description	Gene descriptions from the Saccharomyces Genome Database
3	List of SDE genes from S. cerevisiae treated with AMB or AMB-LF	7	scer_uniprot_description	Gene descriptions from the Uniprot database
3	List of SDE genes from S. cerevisiae treated with AMB or AMB-LF	8	uniprot_acc	Uniprot Accession
3	List of SDE genes from S. cerevisiae treated with AMB or AMB-LF	9	cneo_ortholog_orf_id	Reciprocal best hit C. neoformans ortholog of the S. cerevisiae gene (open reading frame)
3	List of SDE genes from S. cerevisiae treated with AMB or AMB-LF	10	cneo_ortholog_gene_symbols	Gene symbol of the C. neoformans ortholog gene
3	List of SDE genes from S. cerevisiae treated with AMB or AMB-LF	11	cneo_ortholog_descriptions	Gene description of the C. neoformans ortholog gene
4	Enriched GO terms from the analysis of C. neoformans SDE gene sets including: 1) SDE genes from AMB treatment, 2) SDE genes from AMB-LF treatments, 3) SDE genes specific only to AMB treatment, and 4) SDE genes specific only to AMB-LF treatment. The SDE genes associated with each enriched GO term are also included in this table.	1	Treatment	Type of treatments, values are one of: 1) AMB (Set of SDE genes from the AMB treatment), 2) AMB-LF (Set of SDE genes from the AMB-LF treatment), 3) AMB up specific (Set of genes that are SDE only in AMB treatment and were up-regulated), 4) AMB down specific (Set of genes that are SDE only in AMB treatment and were down-regulated), 5) AMB-LF up specific (Set of genes that are SDE only in AMB-LF tr…
4	Enriched GO terms from the analysis of C. neoformans SDE gene sets including: 1) SDE genes from AMB treatment, 2) SDE genes from AMB-LF treatments, 3) SDE genes specific only to AMB treatment, and 4) SDE genes specific only to AMB-LF treatment. The SDE genes associated with each enriched GO term are also included in this table.	2	Fold-change direction of transcripts	Up for positive log fold-change and down for negative log fold-change
4	Enriched GO terms from the analysis of C. neoformans SDE gene sets including: 1) SDE genes from AMB treatment, 2) SDE genes from AMB-LF treatments, 3) SDE genes specific only to AMB treatment, and 4) SDE genes specific only to AMB-LF treatment. The SDE genes associated with each enriched GO term are also included in this table.	3	rank	Singificance ranking of the enriched GO terms, a smaller number indicates higher significance
4	Enriched GO terms from the analysis of C. neoformans SDE gene sets including: 1) SDE genes from AMB treatment, 2) SDE genes from AMB-LF treatments, 3) SDE genes specific only to AMB treatment, and 4) SDE genes specific only to AMB-LF treatment. The SDE genes associated with each enriched GO term are also included in this table.	4	GO term	GO term
4	Enriched GO terms from the analysis of C. neoformans SDE gene sets including: 1) SDE genes from AMB treatment, 2) SDE genes from AMB-LF treatments, 3) SDE genes specific only to AMB treatment, and 4) SDE genes specific only to AMB-LF treatment. The SDE genes associated with each enriched GO term are also included in this table.	5	GO term FDR	False discovery rate (FDR) for the GO term, calculated using Benjamini-Hochberg correction
4	Enriched GO terms from the analysis of C. neoformans SDE gene sets including: 1) SDE genes from AMB treatment, 2) SDE genes from AMB-LF treatments, 3) SDE genes specific only to AMB treatment, and 4) SDE genes specific only to AMB-LF treatment. The SDE genes associated with each enriched GO term are also included in this table.	6	oddsratio	Odds ratio
4	Enriched GO terms from the analysis of C. neoformans SDE gene sets including: 1) SDE genes from AMB treatment, 2) SDE genes from AMB-LF treatments, 3) SDE genes specific only to AMB treatment, and 4) SDE genes specific only to AMB-LF treatment. The SDE genes associated with each enriched GO term are also included in this table.	7	expcount	Expected number of SDE genes associated with this GO term
4	Enriched GO terms from the analysis of C. neoformans SDE gene sets including: 1) SDE genes from AMB treatment, 2) SDE genes from AMB-LF treatments, 3) SDE genes specific only to AMB treatment, and 4) SDE genes specific only to AMB-LF treatment. The SDE genes associated with each enriched GO term are also included in this table.	8	count	Observed number of SDE genes associated with this GO term
4	Enriched GO terms from the analysis of C. neoformans SDE gene sets including: 1) SDE genes from AMB treatment, 2) SDE genes from AMB-LF treatments, 3) SDE genes specific only to AMB treatment, and 4) SDE genes specific only to AMB-LF treatment. The SDE genes associated with each enriched GO term are also included in this table.	9	size	Number of genes associated with this GO term in the genome
4	Enriched GO terms from the analysis of C. neoformans SDE gene sets including: 1) SDE genes from AMB treatment, 2) SDE genes from AMB-LF treatments, 3) SDE genes specific only to AMB treatment, and 4) SDE genes specific only to AMB-LF treatment. The SDE genes associated with each enriched GO term are also included in this table.	10	go_id	Gene ontology term identification number
4	Enriched GO terms from the analysis of C. neoformans SDE gene sets including: 1) SDE genes from AMB treatment, 2) SDE genes from AMB-LF treatments, 3) SDE genes specific only to AMB treatment, and 4) SDE genes specific only to AMB-LF treatment. The SDE genes associated with each enriched GO term are also included in this table.	11	ontology	The three different branches of GO. BP = biological process, CC = Cellular Component, MF = Molecular function.
4	Enriched GO terms from the analysis of C. neoformans SDE gene sets including: 1) SDE genes from AMB treatment, 2) SDE genes from AMB-LF treatments, 3) SDE genes specific only to AMB treatment, and 4) SDE genes specific only to AMB-LF treatment. The SDE genes associated with each enriched GO term are also included in this table.	12	associated_genes	A list of the SDE genes associated with the enriched GO term
5	List of GO terms enriched among sets of SDE genes from S. cerevisiae treated with AMB or AMB-LF. The SDE genes associated with each enriched GO term are also included in this table.	1	Treatment	Type of treatments, values are either AMB or AMB-LF
5	List of GO terms enriched among sets of SDE genes from S. cerevisiae treated with AMB or AMB-LF. The SDE genes associated with each enriched GO term are also included in this table.	2	Fold-change direction of transcripts	Up for positive log fold-change and down for negative log fold-change
5	List of GO terms enriched among sets of SDE genes from S. cerevisiae treated with AMB or AMB-LF. The SDE genes associated with each enriched GO term are also included in this table.	3	rank	Singificance ranking of the enriched GO terms, a smaller number indicates higher significance
5	List of GO terms enriched among sets of SDE genes from S. cerevisiae treated with AMB or AMB-LF. The SDE genes associated with each enriched GO term are also included in this table.	4	GO term	GO term
5	List of GO terms enriched among sets of SDE genes from S. cerevisiae treated with AMB or AMB-LF. The SDE genes associated with each enriched GO term are also included in this table.	5	GO term FDR	False discovery rate (FDR) for the GO term, calculated using Benjamini-Hochberg correction
5	List of GO terms enriched among sets of SDE genes from S. cerevisiae treated with AMB or AMB-LF. The SDE genes associated with each enriched GO term are also included in this table.	6	oddsratio	Odds ratio
5	List of GO terms enriched among sets of SDE genes from S. cerevisiae treated with AMB or AMB-LF. The SDE genes associated with each enriched GO term are also included in this table.	7	expcount	Expected number of SDE genes associated with this GO term
5	List of GO terms enriched among sets of SDE genes from S. cerevisiae treated with AMB or AMB-LF. The SDE genes associated with each enriched GO term are also included in this table.	8	count	Observed number of SDE genes associated with this GO term
5	List of GO terms enriched among sets of SDE genes from S. cerevisiae treated with AMB or AMB-LF. The SDE genes associated with each enriched GO term are also included in this table.	9	size	Number of genes associated with this GO term in the genome
5	List of GO terms enriched among sets of SDE genes from S. cerevisiae treated with AMB or AMB-LF. The SDE genes associated with each enriched GO term are also included in this table.	10	go_id	Gene ontology term identification number
5	List of GO terms enriched among sets of SDE genes from S. cerevisiae treated with AMB or AMB-LF. The SDE genes associated with each enriched GO term are also included in this table.	11	ontology	The three different branches of GO. BP = biological process, CC = Cellular Component, MF = Molecular function.
5	List of GO terms enriched among sets of SDE genes from S. cerevisiae treated with AMB or AMB-LF. The SDE genes associated with each enriched GO term are also included in this table.	12	associated_genes	A list of the SDE genes associated with the enriched GO term
6	Clustering of each C. neoformans SDE gene sets using using Self Organizing Maps (SOMs). The gene sets include 1) AMB treatment, and 2) AMB-LF treatment.	1	Treatment	Type of treatments, values are either AMB or AMB-LF
6	Clustering of each C. neoformans SDE gene sets using using Self Organizing Maps (SOMs). The gene sets include 1) AMB treatment, and 2) AMB-LF treatment.	2	orf_id	C. neoformans Open Reading Frame identification
6	Clustering of each C. neoformans SDE gene sets using using Self Organizing Maps (SOMs). The gene sets include 1) AMB treatment, and 2) AMB-LF treatment.	3	SOM_Cluster_Number	Self-organizing map cluster number
7	Enriched GO terms from each cluster of the C. neoformans AMB SOMs and the AMB-LF SOMs. The SDE genes associated with the enriched GO terms from each cluster are listed in this table.	4	Treatment	Type of treatments, values are either AMB or AMB-LF
7	Enriched GO terms from each cluster of the C. neoformans AMB SOMs and the AMB-LF SOMs. The SDE genes associated with the enriched GO terms from each cluster are listed in this table.	5	SOMs_Cluster_Number	Self-organizing map cluster number
7	Enriched GO terms from each cluster of the C. neoformans AMB SOMs and the AMB-LF SOMs. The SDE genes associated with the enriched GO terms from each cluster are listed in this table.	6	rank	Singificance ranking of the enriched GO terms, a smaller number indicates higher significance
7	Enriched GO terms from each cluster of the C. neoformans AMB SOMs and the AMB-LF SOMs. The SDE genes associated with the enriched GO terms from each cluster are listed in this table.	7	GO term	GO term
7	Enriched GO terms from each cluster of the C. neoformans AMB SOMs and the AMB-LF SOMs. The SDE genes associated with the enriched GO terms from each cluster are listed in this table.	8	GO term p-value	GO term unadjusted p-value
7	Enriched GO terms from each cluster of the C. neoformans AMB SOMs and the AMB-LF SOMs. The SDE genes associated with the enriched GO terms from each cluster are listed in this table.	9	GO term FDR	False discovery rate (FDR) for the GO term, calculated using Benjamini-Hochberg correction
7	Enriched GO terms from each cluster of the C. neoformans AMB SOMs and the AMB-LF SOMs. The SDE genes associated with the enriched GO terms from each cluster are listed in this table.	10	oddsratio	Odds ratio
7	Enriched GO terms from each cluster of the C. neoformans AMB SOMs and the AMB-LF SOMs. The SDE genes associated with the enriched GO terms from each cluster are listed in this table.	11	expcount	Expected number of SDE genes associated with this GO term
7	Enriched GO terms from each cluster of the C. neoformans AMB SOMs and the AMB-LF SOMs. The SDE genes associated with the enriched GO terms from each cluster are listed in this table.	12	count	Observed number of SDE genes associated with this GO term
7	Enriched GO terms from each cluster of the C. neoformans AMB SOMs and the AMB-LF SOMs. The SDE genes associated with the enriched GO terms from each cluster are listed in this table.	13	size	Number of genes associated with this GO term in the genome
7	Enriched GO terms from each cluster of the C. neoformans AMB SOMs and the AMB-LF SOMs. The SDE genes associated with the enriched GO terms from each cluster are listed in this table.	14	go_id	Gene ontology term identification number
7	Enriched GO terms from each cluster of the C. neoformans AMB SOMs and the AMB-LF SOMs. The SDE genes associated with the enriched GO terms from each cluster are listed in this table.	15	ontology	The three different branches of GO. BP = biological process, CC = Cellular Component, MF = Molecular function.
7	Enriched GO terms from each cluster of the C. neoformans AMB SOMs and the AMB-LF SOMs. The SDE genes associated with the enriched GO terms from each cluster are listed in this table.	16	associated_genes	A list of the SDE genes associated with the enriched GO term

## Sheet: Supp Table 1
Supplementary Table 1. Number of differentially expressed genes in C. neoformans in response to AMB and AMB-LF treatment
Back to the table of contents
Treatment	Gene expression	Number of significant differentially expressed genes with outlier sample excluded
AMB	Up-regulated	1625
	Down-regulated	1957
AMB-LF	Up-regulated	1599
	Down-regulated	1860

## Sheet: Supp Table 2
Supplementary Table 2. List of SDE genes from S. cerevisiae treated with AMB or AMB-LF
Back to the table of contents
Treatment	oln_id	Gene expression log fold-change	Gene FDR	scer_gene_name	sgd_description	scer_uniprot_description	uniprot_acc	cneo_ortholog_orf_id	cneo_ortholog_gene_symbols	cneo_ortholog_descriptions
AMB	YER069W	2.05152	4.12048e-10	ARG5,6	Acetylglutamate kinase and N-acetyl-gamma-glutamyl-phosphate reductase; N-acetyl-L-glutamate kinase (NAGK) catalyzes the 2nd and N-acetyl-gamma-glutamyl-phosphate reductase (NAGSA), the 3rd step in arginine biosynthesis; synthesized as a precursor which is processed in the mitochondrion to yield mature NAGK and NAGSA; enzymes form a metabolon complex with Arg2p; NAGK C-terminal domain stabilizes …	Protein ARG5,6, mitochondrial [Cleaved into: N-acetyl-gamma-glutamyl-phosphate reductase (EC 1.2.1.38) (N-acetyl-glutamate semialdehyde dehydrogenase) (NAGSA dehydrogenase); Acetylglutamate kinase (EC 2.7.2.8) (N-acetyl-L-glutamate 5-phosphotransferase) (NAG kinase) (AGK)]	Q01217	CNAG_05753		N-acetyl-gamma-glutamyl-phosphate reductase; N-acetyl-gamma-glutamyl-phosphate reductase
AMB	YGL117W	2.43764	6.09877e-10		Putative protein of unknown function	Uncharacterized protein YGL117W	P53133
AMB	YDL170W	2.01265	3.0912e-09	UGA3	Transcriptional activator for GABA-dependent induction of GABA genes; binds to DNA elements found in the promoters of target genes and increases their expression in the presence of GABA (gamma-aminobutyrate); zinc finger transcription factor of the Zn(2)-Cys(6) binuclear cluster domain type; localized to the nucleus; examples of GABA genes include UGA1, UGA2, and UGA4	Transcriptional activator protein UGA3	P26370	CNAG_04618		Uncharacterized protein
AMB	YDR354W	1.37316	8.69634e-09	TRP4	Anthranilate phosphoribosyl transferase; transferase of the tryptophan biosynthetic pathway; catalyzes the phosphoribosylation of anthranilate; subject to the general control system of amino acid biosynthesis	Anthranilate phosphoribosyltransferase (EC 2.4.2.18)	P07285	CNAG_00811		Anthranilate phosphoribosyltransferase
AMB	YER175C	2.39145	1.1466e-08	TMT1	Trans-aconitate methyltransferase; cytosolic enzyme that catalyzes the methyl esterification of 3-isopropylmalate, an intermediate of the leucine biosynthetic pathway, and trans-aconitate, which inhibits the citric acid cycle	Trans-aconitate 3-methyltransferase (EC 2.1.1.145)	P32643	CNAG_06022		Trans-aconitate 3-methyltransferase
AMB	YBR145W	1.83764	1.1466e-08	ADH5	Alcohol dehydrogenase isoenzyme V; involved in ethanol production; ADH5 has a paralog, ADH1, that arose from the whole genome duplication	Alcohol dehydrogenase 5 (EC 1.1.1.1) (Alcohol dehydrogenase V)	P38113	CNAG_00515
AMB	YBR145W	1.83764	1.1466e-08	ADH5	Alcohol dehydrogenase isoenzyme V; involved in ethanol production; ADH5 has a paralog, ADH1, that arose from the whole genome duplication	Alcohol dehydrogenase 5 (EC 1.1.1.1) (Alcohol dehydrogenase V)	P38113	CNAG_01955		Alcohol dehydrogenase
AMB	YBR145W	1.83764	1.1466e-08	ADH5	Alcohol dehydrogenase isoenzyme V; involved in ethanol production; ADH5 has a paralog, ADH1, that arose from the whole genome duplication	Alcohol dehydrogenase 5 (EC 1.1.1.1) (Alcohol dehydrogenase V)	P38113	CNAG_02489		Alcohol dehydrogenase, propanol-preferring
AMB	YBR145W	1.83764	1.1466e-08	ADH5	Alcohol dehydrogenase isoenzyme V; involved in ethanol production; ADH5 has a paralog, ADH1, that arose from the whole genome duplication	Alcohol dehydrogenase 5 (EC 1.1.1.1) (Alcohol dehydrogenase V)	P38113	CNAG_02903		Alcohol dehydrogenase (NADP )
AMB	YBR145W	1.83764	1.1466e-08	ADH5	Alcohol dehydrogenase isoenzyme V; involved in ethanol production; ADH5 has a paralog, ADH1, that arose from the whole genome duplication	Alcohol dehydrogenase 5 (EC 1.1.1.1) (Alcohol dehydrogenase V)	P38113	CNAG_07745	MPD1	Alcohol dehydrogenase, propanol-preferring
AMB	YER052C	1.63964	1.1466e-08	HOM3	Aspartate kinase (L-aspartate 4-P-transferase); cytoplasmic enzyme that catalyzes the first step in the common pathway for methionine and threonine biosynthesis; expression regulated by Gcn4p and the general control of amino acid synthesis	Aspartokinase (EC 2.7.2.4) (Aspartate kinase)	P10869	CNAG_04347		Aspartate kinase
AMB	YER090W	1.22736	1.1466e-08	TRP2	Anthranilate synthase; catalyzes the initial step of tryptophan biosynthesis, forms multifunctional hetero-oligomeric anthranilate synthase:indole-3-glycerol phosphate synthase enzyme complex with Trp3p	Anthranilate synthase component 1 (EC 4.1.3.27) (Anthranilate synthase component I)	P00899	CNAG_06679		Anthranilate synthase component I
AMB	YOR303W	1.94076	1.1466e-08	CPA1	Small subunit of carbamoyl phosphate synthetase; carbamoyl phosphate synthetase catalyzes a step in the synthesis of citrulline, an arginine precursor; translationally regulated by an attenuator peptide encoded by YOR302W within the CPA1 mRNA 5'-leader	Carbamoyl-phosphate synthase arginine-specific small chain (CPS-A) (EC 6.3.5.5) (Arginine-specific carbamoyl-phosphate synthetase, glutamine chain)	P07258	CNAG_00976		Carbamoyl-phosphate synthase, small subunit
AMB	YOR202W	1.41008	1.1466e-08	HIS3	Imidazoleglycerol-phosphate dehydratase; catalyzes the sixth step in histidine biosynthesis; mutations cause histidine auxotrophy and sensitivity to Cu, Co, and Ni salts; transcription is regulated by general amino acid control via Gcn4p	Imidazoleglycerol-phosphate dehydratase (IGPD) (EC 4.2.1.19)	P06633	CNAG_05509	HIS3	Imidazoleglycerol-phosphate dehydratase (EC 4.2.1.19)
AMB	YJR109C	2.59734	1.23044e-08	CPA2	Large subunit of carbamoyl phosphate synthetase; carbamoyl phosphate synthetase catalyzes a step in the synthesis of citrulline, an arginine precursor	Carbamoyl-phosphate synthase arginine-specific large chain (EC 6.3.5.5) (Arginine-specific carbamoyl-phosphate synthetase, ammonia chain)	P03965	CNAG_06112		Carbamoyl-phosphate synthase arginine-specific large chain
AMB	YJR109C	2.59734	1.23044e-08	CPA2	Large subunit of carbamoyl phosphate synthetase; carbamoyl phosphate synthetase catalyzes a step in the synthesis of citrulline, an arginine precursor	Carbamoyl-phosphate synthase arginine-specific large chain (EC 6.3.5.5) (Arginine-specific carbamoyl-phosphate synthetase, ammonia chain)	P03965	CNAG_07373		Carbamoyl-phosphate synthase, large subunit
AMB	YNL104C	1.45915	1.23044e-08	LEU4	Alpha-isopropylmalate synthase (2-isopropylmalate synthase); the main isozyme responsible for the first step in the leucine biosynthesis pathway; LEU4 has a paralog, LEU9, that arose from the whole genome duplication	2-isopropylmalate synthase (EC 2.3.3.13) (Alpha-IPM synthase) (Alpha-isopropylmalate synthase)	P06208	CNAG_05496		2-isopropylmalate synthase
AMB	YOL119C	1.52342	1.26424e-08	MCH4	Protein with similarity to mammalian monocarboxylate permeases; monocarboxylate permeases are involved in transport of monocarboxylic acids across the plasma membrane but mutant is not deficient in monocarboxylate transport	Probable transporter MCH4	Q08268	CNAG_04818		Uncharacterized protein
AMB	YGL059W	1.6864	1.38956e-08	PKP2	Mitochondrial protein kinase; negatively regulates activity of the pyruvate dehydrogenase complex by phosphorylating the ser-133 residue of the Pda1p subunit; acts in concert with kinase Pkp1p and phosphatases Ptc5p and Ptc6p; relocalizes from mitochondrion to cytoplasm upon DNA replication stress	[Pyruvate dehydrogenase (acetyl-transferring)] kinase 2, mitochondrial (PDK 2) (Pyruvate dehydrogenase kinase 2) (EC 2.7.11.2) (Protein kinase of PDH protein 2) (Pyruvate dehydrogenase complex kinase 2) (PDC kinase 2) ([Pyruvate dehydrogenase [lipoamide]] kinase 2)	P53170
AMB	YKL211C	1.11738	1.38956e-08	TRP3	Indole-3-glycerol-phosphate synthase; forms bifunctional hetero-oligomeric anthranilate synthase:indole-3-glycerol phosphate synthase enzyme complex with Trp2p	Multifunctional tryptophan biosynthesis protein [Includes: Anthranilate synthase component 2 (AS) (EC 4.1.3.27) (Anthranilate synthase, glutamine amidotransferase component); Indole-3-glycerol phosphate synthase (EC 4.1.1.48) (PRAI)]	P00937	CNAG_04501	TRP1	Multifunctional tryptophan biosynthesis protein [Includes: Anthranilate synthase component 2 (AS) (EC 4.1.3.27) (Anthranilate synthase, glutamine amidotransferase component); Indole-3-glycerol phosphate synthase (IGPS) (EC 4.1.1.48); N-(5'-phosphoribosyl)anthranilate isomerase (PRAI) (EC 5.3.1.24)]
AMB	YBR147W	2.78165	1.73914e-08	RTC2	Putative vacuolar membrane transporter for cationic amino acids; likely contributes to amino acid homeostasis by exporting cationic amino acids from the vacuole; positive regulation by Lys14p suggests that lysine may be the primary substrate; member of the PQ-loop family, with seven transmembrane domains; similar to mammalian PQLC2 vacuolar transporter; RTC2 has a paralog, YPQ1, that arose from t…	Probable vacuolar amino acid transporter YPQ3 (PQ-loop repeat-containing protein 3) (Protein RTC2) (Restriction of telomere capping protein 2)	P38279	CNAG_01855		Uncharacterized protein
AMB	YOR302W	2.29541	1.9652e-08		CPA1 uORF; Arginine attenuator peptide, regulates translation of the CPA1 mRNA	Arginine attenuator peptide (AAP) (CPA1 leader peptide)	P08521
AMB	YGL224C	1.61708	2.20456e-08	SDT1	Pyrimidine nucleotidase; responsible for production of nicotinamide riboside and nicotinic acid riboside; overexpression suppresses the 6-AU sensitivity of transcription elongation factor S-II, as well as resistance to other pyrimidine derivatives; SDT1 has a paralog, PHM8, that arose from the whole genome duplication	Suppressor of disruption of TFIIS	P53078
AMB	YBR248C	1.05447	2.40566e-08	HIS7	Imidazole glycerol phosphate synthase; glutamine amidotransferase:cyclase that catalyzes the fifth step of histidine biosynthesis and also produces 5-aminoimidazole-4-carboxamide ribotide (AICAR), a purine precursor	Imidazole glycerol phosphate synthase hisHF (IGP synthase) (IGPS) (ImGP synthase) (EC 4.3.2.10) [Includes: Glutaminase (EC 3.5.1.2); Cyclase]	P33734	CNAG_00743		Imidazole glycerol phosphate synthase hisHF [Includes: Glutaminase (EC 3.5.1.2); Cyclase]
AMB	YMR062C	2.20664	2.40566e-08	ARG7	Mitochondrial ornithine acetyltransferase; catalyzes the fifth step in arginine biosynthesis; also possesses acetylglutamate synthase activity, regenerates acetylglutamate while forming ornithine	Arginine biosynthesis bifunctional protein ArgJ, mitochondrial (Extracellular mutant protein 40) [Cleaved into: Arginine biosynthesis bifunctional protein ArgJ alpha chain; Arginine biosynthesis bifunctional protein ArgJ beta chain] [Includes: Glutamate N-acetyltransferase (GAT) (EC 2.3.1.35) (Ornithine acetyltransferase) (OATase) (Ornithine transacetylase); Amino-acid acetyltransferase (EC 2.3.1…	Q04728	CNAG_01238		Arginine biosynthesis bifunctional protein ArgJ, mitochondrial [Cleaved into: Arginine biosynthesis bifunctional protein ArgJ alpha chain; Arginine biosynthesis bifunctional protein ArgJ beta chain] [Includes: Amino-acid acetyltransferase (EC 2.3.1.1) (N-acetylglutamate synthase) (AGS); Glutamate N-acetyltransferase (GAT) (EC 2.3.1.35) (Ornithine acetyltransferase) (OATase) (Ornithine transacetyl…
AMB	YHR018C	2.59162	2.45416e-08	ARG4	Argininosuccinate lyase; catalyzes the final step in the arginine biosynthesis pathway	Argininosuccinate lyase (ASAL) (EC 4.3.2.1) (Arginosuccinase)	P04076	CNAG_02825		Argininosuccinate lyase
AMB	YJL088W	3.21836	2.45416e-08	ARG3	Ornithine carbamoyltransferase; also known as carbamoylphosphate:L-ornithine carbamoyltransferase; catalyzes the biosynthesis of the arginine precursor citrulline	Ornithine carbamoyltransferase (EC 2.1.3.3) (Ornithine transcarbamylase) (OTCase)	P05150	CNAG_02812	ARG3	Ornithine carbamoyltransferase
AMB	YOL058W	3.18047	3.31238e-08	ARG1	Arginosuccinate synthetase; catalyzes the formation of L-argininosuccinate from citrulline and L-aspartate in the arginine biosynthesis pathway; potential Cdc28p substrate	Argininosuccinate synthase (EC 6.3.4.5) (Citrulline--aspartate ligase)	P22768	CNAG_00930		Argininosuccinate synthase
AMB	YBR115C	1.89655	3.31238e-08	LYS2	Alpha aminoadipate reductase; catalyzes the reduction of alpha-aminoadipate to alpha-aminoadipate 6-semialdehyde, which is the fifth step in biosynthesis of lysine; activation requires posttranslational phosphopantetheinylation by Lys5p	L-2-aminoadipate reductase (EC 1.2.1.31) (EC 1.2.1.95) (Alpha-aminoadipate reductase) (Alpha-AR) (L-aminoadipate-semialdehyde dehydrogenase)	P07702	CNAG_03588	LYS2	L-aminoadipate-semialdehyde dehydrogenase
AMB	YHR029C	1.74799	3.31238e-08	YHI9	Protein of unknown function; null mutant is defective in unfolded protein response; possibly involved in a membrane regulation metabolic pathway; member of the PhzF superfamily, though most likely not involved in phenazine production	Uncharacterized isomerase YHI9 (EC 5.1.-.-)	P38765	CNAG_02893		Uncharacterized protein
AMB	YHR094C	-1.69399	3.31238e-08	HXT1	Low-affinity glucose transporter of the major facilitator superfamily; expression is induced by Hxk2p in the presence of glucose and repressed by Rgt1p when glucose is limiting; HXT1 has a paralog, HXT6, what arose from the whole genome duplication	Low-affinity glucose transporter HXT1	P32465	CNAG_03438	HXT1	Hexose transporter
AMB	YHR094C	-1.69399	3.31238e-08	HXT1	Low-affinity glucose transporter of the major facilitator superfamily; expression is induced by Hxk2p in the presence of glucose and repressed by Rgt1p when glucose is limiting; HXT1 has a paralog, HXT6, what arose from the whole genome duplication	Low-affinity glucose transporter HXT1	P32465	CNAG_03772	HXS1	Glucose transporter
AMB	YHR094C	-1.69399	3.31238e-08	HXT1	Low-affinity glucose transporter of the major facilitator superfamily; expression is induced by Hxk2p in the presence of glucose and repressed by Rgt1p when glucose is limiting; HXT1 has a paralog, HXT6, what arose from the whole genome duplication	Low-affinity glucose transporter HXT1	P32465	CNAG_04920
AMB	YHR094C	-1.69399	3.31238e-08	HXT1	Low-affinity glucose transporter of the major facilitator superfamily; expression is induced by Hxk2p in the presence of glucose and repressed by Rgt1p when glucose is limiting; HXT1 has a paralog, HXT6, what arose from the whole genome duplication	Low-affinity glucose transporter HXT1	P32465	CNAG_04931	HXS2	Uncharacterized protein
AMB	YHR094C	-1.69399	3.31238e-08	HXT1	Low-affinity glucose transporter of the major facilitator superfamily; expression is induced by Hxk2p in the presence of glucose and repressed by Rgt1p when glucose is limiting; HXT1 has a paralog, HXT6, what arose from the whole genome duplication	Low-affinity glucose transporter HXT1	P32465	CNAG_05324		Sugar transporter
AMB	YHR094C	-1.69399	3.31238e-08	HXT1	Low-affinity glucose transporter of the major facilitator superfamily; expression is induced by Hxk2p in the presence of glucose and repressed by Rgt1p when glucose is limiting; HXT1 has a paralog, HXT6, what arose from the whole genome duplication	Low-affinity glucose transporter HXT1	P32465	CNAG_05387		Galactose transporter
AMB	YHR094C	-1.69399	3.31238e-08	HXT1	Low-affinity glucose transporter of the major facilitator superfamily; expression is induced by Hxk2p in the presence of glucose and repressed by Rgt1p when glucose is limiting; HXT1 has a paralog, HXT6, what arose from the whole genome duplication	Low-affinity glucose transporter HXT1	P32465	CNAG_06290	HXT2	High-affinity glucose transporter SNF3
AMB	YHR094C	-1.69399	3.31238e-08	HXT1	Low-affinity glucose transporter of the major facilitator superfamily; expression is induced by Hxk2p in the presence of glucose and repressed by Rgt1p when glucose is limiting; HXT1 has a paralog, HXT6, what arose from the whole genome duplication	Low-affinity glucose transporter HXT1	P32465	CNAG_06521		Uncharacterized protein
AMB	YDR035W	1.79402	3.93153e-08	ARO3	3-deoxy-D-arabino-heptulosonate-7-phosphate (DAHP) synthase; catalyzes the first step in aromatic amino acid biosynthesis and is feedback-inhibited by phenylalanine or high concentration of tyrosine or tryptophan	Phospho-2-dehydro-3-deoxyheptonate aldolase, phenylalanine-inhibited (EC 2.5.1.54) (3-deoxy-D-arabino-heptulosonate 7-phosphate synthase) (DAHP synthase) (Phospho-2-keto-3-deoxyheptonate aldolase)	P14843	CNAG_01400		Phospho-2-dehydro-3-deoxyheptonate aldolase (EC 2.5.1.54)
AMB	YDR035W	1.79402	3.93153e-08	ARO3	3-deoxy-D-arabino-heptulosonate-7-phosphate (DAHP) synthase; catalyzes the first step in aromatic amino acid biosynthesis and is feedback-inhibited by phenylalanine or high concentration of tyrosine or tryptophan	Phospho-2-dehydro-3-deoxyheptonate aldolase, phenylalanine-inhibited (EC 2.5.1.54) (3-deoxy-D-arabino-heptulosonate 7-phosphate synthase) (DAHP synthase) (Phospho-2-keto-3-deoxyheptonate aldolase)	P14843	CNAG_04951		Phospho-2-dehydro-3-deoxyheptonate aldolase (EC 2.5.1.54)
AMB	YER040W	0.928659	4.14197e-08	GLN3	Transcriptional activator of genes regulated by nitrogen catabolite repression; localization and activity regulated by quality of nitrogen source and Ure2p	Nitrogen regulatory protein GLN3	P18494
AMB	YER174C	1.5146	4.14197e-08	GRX4	Glutathione-dependent oxidoreductase; hydroperoxide and superoxide-radical responsive; monothiol glutaredoxin subfamily member along with Grx3p and Grx5p; protects cells from oxidative damage; with Grx3p, binds to Aft1p in iron-replete conditions, promoting its dissociation from promoters; mutant has increased aneuploidy tolerance; transcription regulated by Yap5p; GRX4 has a paralog, GRX3, that …	Monothiol glutaredoxin-4	P32642	CNAG_02950	GRX3	Grx4 family monothiol glutaredoxin
AMB	YJL071W	1.11061	4.22652e-08	ARG2	Acetylglutamate synthase (glutamate N-acetyltransferase); mitochondrial enzyme that catalyzes the first step in the biosynthesis of the arginine precursor ornithine; forms a complex with Arg5,6p	Amino-acid acetyltransferase, mitochondrial (EC 2.3.1.1) (Arginine-requiring protein 2) (Glutamate N-acetyltransferase) (N-acetylglutamate synthase) (AGS) (NAGS)	P40360	CNAG_02826		Amino-acid acetyltransferase, mitochondrial
AMB	YIR034C	2.155	4.29742e-08	LYS1	Saccharopine dehydrogenase (NAD+, L-lysine-forming); catalyzes the conversion of saccharopine to L-lysine, which is the final step in the lysine biosynthesis pathway; also has mRNA binding activity	Saccharopine dehydrogenase [NAD(+), L-lysine-forming] (SDH) (EC 1.5.1.7) (Lysine--2-oxoglutarate reductase)	P38998	CNAG_06849		Saccharopine dehydrogenase [NAD(+), L-lysine-forming] (SDH) (EC 1.5.1.7) (Lysine--2-oxoglutarate reductase)
AMB	YGR065C	1.08217	4.82867e-08	VHT1	High-affinity plasma membrane H+-biotin (vitamin H) symporter; mutation results in fatty acid auxotrophy; 12 transmembrane domain containing major facilitator subfamily member; mRNA levels negatively regulated by iron deprivation and biotin	Vitamin H transporter (H(+)/biotin symporter)	P53241
AMB	YOR130C	1.32427	5.30185e-08	ORT1	Ornithine transporter of the mitochondrial inner membrane; exports ornithine from mitochondria as part of arginine biosynthesis; functionally complemented by human ortholog, SLC25A15, which is associated with hyperammonaemia-hyperornithinaemia-homocitrullinuria (HHH) syndrome, but HHH-associated variants fail to complement	Mitochondrial ornithine transporter 1	Q12375	CNAG_04734		Mitochondrial ornithine carrier protein
AMB	YOR130C	1.32427	5.30185e-08	ORT1	Ornithine transporter of the mitochondrial inner membrane; exports ornithine from mitochondria as part of arginine biosynthesis; functionally complemented by human ortholog, SLC25A15, which is associated with hyperammonaemia-hyperornithinaemia-homocitrullinuria (HHH) syndrome, but HHH-associated variants fail to complement	Mitochondrial ornithine transporter 1	Q12375	CNAG_06502		Solute carrier family 25 (Mitochondrial carnitine/acylcarnitine transporter), member 20/29
AMB	YPR036W-A	1.58587	6.79821e-08	SPO24	Small (67 amino acids) protein involved in sporulation; localizes to the prospore membrane; phosphorylated during meiosis; a longer, 5'-extended mRNA is also transcribed beginning in mid-meiosis, regulated by two MSEs (middle sporulation elements), and includes an uORF of 15 codons in its 5'-UTR; evidence transcription is regulated by Pdr1p	Sporulation protein 24	Q3E752
AMB	YBR045C	1.49148	7.02488e-08	GIP1	Meiosis-specific regulatory subunit of the Glc7p protein phosphatase; regulates spore wall formation and septin organization, required for expression of some late meiotic genes and for normal localization of Glc7p	GLC7-interacting protein 1	P38229
AMB	YDR040C	1.59147	7.02488e-08	ENA1	P-type ATPase sodium pump; involved in Na+ and Li+ efflux to allow salt tolerance	Sodium transport ATPase 1 (EC 7.2.2.3)	P13587	CNAG_00531	ENA1	Potassium/sodium efflux P-type ATPase, fungal-type
AMB	YDR034C	0.966782	7.02488e-08	LYS14	Transcriptional activator involved in regulating lysine biosynthesis; involved in the regulation of genes of the lysine biosynthesis pathway; requires 2-aminoadipate semialdehyde as co-inducer	Lysine biosynthesis regulatory protein LYS14	P40971	CNAG_04330		Uncharacterized protein
AMB	YBR148W	2.11743	7.02488e-08	YSW1	Protein required for normal prospore membrane formation; interacts with Gip1p, which is the meiosis-specific regulatory subunit of the Glc7p protein phosphatase; expressed specifically in spores and localizes to the prospore membrane; YSW1 has a paralog, SPO21, that arose from the whole genome duplication	Spore-specific protein YSW1	P38280
AMB	YHR049W	-1.22473	7.79742e-08	FSH1	Putative serine hydrolase; localizes to both the nucleus and cytoplasm; sequence is similar to S. cerevisiae Fsh2p and Fsh3p and the human candidate tumor suppressor OVCA2	Family of serine hydrolases 1 (EC 3.1.-.-)	P38777	CNAG_01528		Uncharacterized protein
AMB	YDL131W	1.24127	8.02707e-08	LYS21	Homocitrate synthase isozyme; catalyzes the condensation of acetyl-CoA and alpha-ketoglutarate to form homocitrate, which is the first step in the lysine biosynthesis pathway; LYS21 has a paralog, LYS20, that arose from the whole genome duplication	Homocitrate synthase, mitochondrial (EC 2.3.3.14)	Q12122	CNAG_00992		Homocitrate synthase, mitochondrial
AMB	YDL198C	1.38587	9.77889e-08	GGC1	Mitochondrial GTP/GDP transporter; essential for mitochondrial genome maintenance; has a role in mitochondrial iron transport; member of the mitochondrial carrier family	Mitochondrial GTP/GDP carrier protein 1	P38988	CNAG_02917		Uncharacterized protein
AMB	YPL250C	2.27031	9.77889e-08	ATG41	Protein of unknown function; required for selective and nonselective autophagy, and mitophagy; regulates the rate of autophagosome formation; interacts with Atg9p, and has a similar peri-mitochondrial localization; elevated Gcn4p-dependent expression under autophagy-inducing conditions; mobilized into polysomes upon a shift from a fermentable to nonfermentable carbon source; potential Cdc28p subs…	Autophagy-related protein 41 (Interacting with cytoskeleton protein 2)	Q12048
AMB	YDR345C	-1.36663	1.00993e-07	HXT3	Low affinity glucose transporter of the major facilitator superfamily; expression is induced in low or high glucose conditions; HXT3 has a paralog, HXT5, that arose from the whole genome duplication	Low-affinity glucose transporter HXT3	P32466	CNAG_03438	HXT1	Hexose transporter
AMB	YDR345C	-1.36663	1.00993e-07	HXT3	Low affinity glucose transporter of the major facilitator superfamily; expression is induced in low or high glucose conditions; HXT3 has a paralog, HXT5, that arose from the whole genome duplication	Low-affinity glucose transporter HXT3	P32466	CNAG_03772	HXS1	Glucose transporter
AMB	YDR345C	-1.36663	1.00993e-07	HXT3	Low affinity glucose transporter of the major facilitator superfamily; expression is induced in low or high glucose conditions; HXT3 has a paralog, HXT5, that arose from the whole genome duplication	Low-affinity glucose transporter HXT3	P32466	CNAG_04920
AMB	YDR345C	-1.36663	1.00993e-07	HXT3	Low affinity glucose transporter of the major facilitator superfamily; expression is induced in low or high glucose conditions; HXT3 has a paralog, HXT5, that arose from the whole genome duplication	Low-affinity glucose transporter HXT3	P32466	CNAG_04931	HXS2	Uncharacterized protein
AMB	YDR345C	-1.36663	1.00993e-07	HXT3	Low affinity glucose transporter of the major facilitator superfamily; expression is induced in low or high glucose conditions; HXT3 has a paralog, HXT5, that arose from the whole genome duplication	Low-affinity glucose transporter HXT3	P32466	CNAG_05324		Sugar transporter
AMB	YDR345C	-1.36663	1.00993e-07	HXT3	Low affinity glucose transporter of the major facilitator superfamily; expression is induced in low or high glucose conditions; HXT3 has a paralog, HXT5, that arose from the whole genome duplication	Low-affinity glucose transporter HXT3	P32466	CNAG_05387		Galactose transporter
AMB	YDR345C	-1.36663	1.00993e-07	HXT3	Low affinity glucose transporter of the major facilitator superfamily; expression is induced in low or high glucose conditions; HXT3 has a paralog, HXT5, that arose from the whole genome duplication	Low-affinity glucose transporter HXT3	P32466	CNAG_06290	HXT2	High-affinity glucose transporter SNF3
AMB	YDR345C	-1.36663	1.00993e-07	HXT3	Low affinity glucose transporter of the major facilitator superfamily; expression is induced in low or high glucose conditions; HXT3 has a paralog, HXT5, that arose from the whole genome duplication	Low-affinity glucose transporter HXT3	P32466	CNAG_06521		Uncharacterized protein
AMB	YHR071W	1.45409	1.07588e-07	PCL5	Cyclin; interacts with and phosphorylated by Pho85p cyclin-dependent kinase (Cdk), induced by Gcn4p at level of transcription, specifically required for Gcn4p degradation, may be sensor of cellular protein biosynthetic capacity	PHO85 cyclin-5 (G1/S-specific cyclin PCL5)	P38794
AMB	YGR110W	1.2918	1.13191e-07	CLD1	Mitochondrial cardiolipin-specific phospholipase; functions upstream of Taz1p to generate monolyso-cardiolipin; transcription increases upon genotoxic stress; involved in restricting Ty1 transposition; has homology to mammalian CGI-58	Cardiolipin-specific deacylase 1, mitochondrial (EC 3.5.1.-)	P53264	CNAG_02505		Cardiolipin-specific phospholipase
AMB	YPL135W	0.915669	1.50837e-07	ISU1	Conserved protein of the mitochondrial matrix; performs a scaffolding function during assembly of iron-sulfur clusters, interacts physically and functionally with yeast frataxin (Yfh1p); ISU1 has a paralog, ISU2, that arose from the whole genome duplication; isu1 isu2 double mutant is inviable; human homolog ISCU implicated in mitochondrial myopathy, can complement isu1 isu2 double mutant	Iron sulfur cluster assembly protein 1, mitochondrial (Iron sulfur cluster scaffold protein 1)	Q03020	CNAG_04039		Iron-sulfur cluster assembly protein
AMB	YIL056W	1.07881	1.53576e-07	VHR1	Transcriptional activator; required for the vitamin H-responsive element (VHRE) mediated induction of VHT1 (Vitamin H transporter) and BIO5 (biotin biosynthesis intermediate transporter) in response to low biotin concentrations; VHR1 has a paralog, VHR2, that arose from the whole genome duplication	Transcription factor VHR1 (VHT1 regulator 1)	P40522
AMB	YBR047W	2.00062	1.83825e-07	FMP23	Putative protein of unknown function; proposed to be involved in iron or copper homeostasis; the authentic, non-tagged protein is detected in highly purified mitochondria in high-throughput studies	Protein FMP23, mitochondrial	P38231
AMB	YCL030C	1.82138	1.83825e-07	HIS4	Multifunctional enzyme containing phosphoribosyl-ATP pyrophosphatase; phosphoribosyl-AMP cyclohydrolase, and histidinol dehydrogenase activities; catalyzes the second, third, ninth and tenth steps in histidine biosynthesis	Histidine biosynthesis trifunctional protein [Includes: Phosphoribosyl-AMP cyclohydrolase (EC 3.5.4.19); Phosphoribosyl-ATP pyrophosphohydrolase (EC 3.6.1.31); Histidinol dehydrogenase (HDH) (EC 1.1.1.23)]	P00815	CNAG_06830		Histidine biosynthesis trifunctional protein [Includes: Phosphoribosyl-AMP cyclohydrolase (EC 3.5.4.19); Phosphoribosyl-ATP pyrophosphohydrolase (EC 3.6.1.31); Histidinol dehydrogenase (HDH) (EC 1.1.1.23)]
AMB	YGL026C	1.1766	1.9601e-07	TRP5	Tryptophan synthase; catalyzes the last step of tryptophan biosynthesis; regulated by the general control system of amino acid biosynthesis	Tryptophan synthase (EC 4.2.1.20)	P00931	CNAG_00649		Tryptophan synthase (EC 4.2.1.20)
AMB	YBR068C	1.11438	1.9601e-07	BAP2	High-affinity leucine permease; functions as a branched-chain amino acid permease involved in uptake of leucine, isoleucine and valine; contains 12 predicted transmembrane domains; BAP2 has a paralog, BAP3, that arose from the whole genome duplication	Leu/Val/Ile amino-acid permease (Branched-chain amino-acid permease 2)	P38084
AMB	YPL264C	1.3453	2.2177e-07		Putative membrane protein of unknown function; physically interacts with Hsp82p; YPL264C is not an essential gene	Probable transport protein YPL264C	Q08980	CNAG_02039
AMB	YDR501W	1.11955	2.2177e-07	PLM2	Putative transcription factor, contains Forkhead Associated domain; found associated with chromatin; target of SBF transcription factor; induced in response to DNA damaging agents and deletion of telomerase; PLM2 has a paralog, TOS4, that arose from the whole genome duplication	Protein PLM2 (Plasmid maintenance protein 2)	Q04383
AMB	YER073W	1.42681	2.2177e-07	ALD5	Mitochondrial aldehyde dehydrogenase; involved in regulation or biosynthesis of electron transport chain components and acetate formation; activated by K+; utilizes NADP+ as the preferred coenzyme; constitutively expressed	Aldehyde dehydrogenase 5, mitochondrial (EC 1.2.1.5)	P40047	CNAG_01078		Aldehyde dehydrogenase (NAD )
AMB	YER073W	1.42681	2.2177e-07	ALD5	Mitochondrial aldehyde dehydrogenase; involved in regulation or biosynthesis of electron transport chain components and acetate formation; activated by K+; utilizes NADP+ as the preferred coenzyme; constitutively expressed	Aldehyde dehydrogenase 5, mitochondrial (EC 1.2.1.5)	P40047	CNAG_05113		Aldehyde dehydrogenase (NAD )
AMB	YER073W	1.42681	2.2177e-07	ALD5	Mitochondrial aldehyde dehydrogenase; involved in regulation or biosynthesis of electron transport chain components and acetate formation; activated by K+; utilizes NADP+ as the preferred coenzyme; constitutively expressed	Aldehyde dehydrogenase 5, mitochondrial (EC 1.2.1.5)	P40047	CNAG_06628		Aldehyde dehydrogenase (NAD )
AMB	YGL162W	1.11323	2.33635e-07	SUT1	Zn(II)2Cys6 family transcription factor; positively regulates sterol uptake genes under anaerobic conditions; involved in hypoxic gene expression; represses filamentation-inducing genes during vegetative growth; positively regulates mating with SUT2 by repressing expression of genes that act as mating inhibitors; repressed by STE12; relocalizes from the nucleus to the cytoplasm upon DNA replicati…	Sterol uptake protein 1	P53032
AMB	YJR130C	1.12537	2.39137e-07	STR2	Cystathionine gamma-synthase, converts cysteine into cystathionine; STR2 has a paralog, YML082W, that arose from the whole genome duplication	Cystathionine gamma-synthase (EC 2.5.1.48) (O-succinylhomoserine (thiol)-lyase) (Sulfur transfer protein 2)	P47164	CNAG_01609		Cystathionine gamma-synthase
AMB	YBR218C	1.1873	2.39137e-07	PYC2	Pyruvate carboxylase isoform; cytoplasmic enzyme that converts pyruvate to oxaloacetate; differentially regulated than isoform Pyc1p; mutations in the human homolog are associated with lactic acidosis; PYC2 has a paralog, PYC1, that arose from the whole genome duplication	Pyruvate carboxylase 2 (EC 6.4.1.1) (Pyruvic carboxylase 2) (PCB 2)	P32327	CNAG_01680		3-methylcrotonyl-CoA carboxylase alpha subunit
AMB	YBR218C	1.1873	2.39137e-07	PYC2	Pyruvate carboxylase isoform; cytoplasmic enzyme that converts pyruvate to oxaloacetate; differentially regulated than isoform Pyc1p; mutations in the human homolog are associated with lactic acidosis; PYC2 has a paralog, PYC1, that arose from the whole genome duplication	Pyruvate carboxylase 2 (EC 6.4.1.1) (Pyruvic carboxylase 2) (PCB 2)	P32327	CNAG_05907		Pyruvate carboxylase (EC 6.4.1.1)
AMB	YBR218C	1.1873	2.39137e-07	PYC2	Pyruvate carboxylase isoform; cytoplasmic enzyme that converts pyruvate to oxaloacetate; differentially regulated than isoform Pyc1p; mutations in the human homolog are associated with lactic acidosis; PYC2 has a paralog, PYC1, that arose from the whole genome duplication	Pyruvate carboxylase 2 (EC 6.4.1.1) (Pyruvic carboxylase 2) (PCB 2)	P32327	CNAG_07944		Urea carboxylase
AMB	YLR152C	0.958857	2.39137e-07		Putative protein of unknown function; YLR152C is not an essential gene	Uncharacterized transporter YLR152C	P54072	CNAG_04846		Membrane protein
AMB	YGR161C	1.33168	2.39137e-07	RTS3	Putative component of the protein phosphatase type 2A complex	Protein phosphatase type 2A regulatory subunit RTS3	P53289
AMB	YDR487C	0.759596	2.45957e-07	RIB3	3,4-dihydroxy-2-butanone-4-phosphate synthase (DHBP synthase); required for riboflavin biosynthesis from ribulose-5-phosphate, also has an unrelated function in mitochondrial respiration	3,4-dihydroxy-2-butanone 4-phosphate synthase (DHBP synthase) (EC 4.1.99.12)	Q99258	CNAG_00569		GTP cyclohydrolase II
AMB	YDR487C	0.759596	2.45957e-07	RIB3	3,4-dihydroxy-2-butanone-4-phosphate synthase (DHBP synthase); required for riboflavin biosynthesis from ribulose-5-phosphate, also has an unrelated function in mitochondrial respiration	3,4-dihydroxy-2-butanone 4-phosphate synthase (DHBP synthase) (EC 4.1.99.12)	Q99258	CNAG_02506		3,4-dihydroxy-2-butanone 4-phosphate synthase (DHBP synthase) (EC 4.1.99.12)
AMB	YLR027C	1.06215	2.53692e-07	AAT2	Cytosolic aspartate aminotransferase involved in nitrogen metabolism; localizes to peroxisomes in oleate-grown cells	Aspartate aminotransferase, cytoplasmic (EC 2.6.1.1) (Transaminase A)	P23542	CNAG_06026		Aspartate aminotransferase (EC 2.6.1.1)
AMB	YLR027C	1.06215	2.53692e-07	AAT2	Cytosolic aspartate aminotransferase involved in nitrogen metabolism; localizes to peroxisomes in oleate-grown cells	Aspartate aminotransferase, cytoplasmic (EC 2.6.1.1) (Transaminase A)	P23542	CNAG_06088		Aspartate aminotransferase (EC 2.6.1.1)
AMB	YGL202W	1.15987	2.59891e-07	ARO8	Aromatic aminotransferase I; expression is regulated by general control of amino acid biosynthesis	Aromatic/aminoadipate aminotransferase 1 (2-aminoadipate aminotransferase) (EC 2.6.1.39) (2-aminoadipate transaminase) (Alpha-aminoadipate aminotransferase) (AadAT) (Aromatic amino acid aminotransferase 1) (EC 2.6.1.57) (Aromatic amino acid aminotransferase I) (Aromatic amino acid-requiring protein 8)	P53090	CNAG_03808		Aromatic amino acid aminotransferase I
AMB	YGL202W	1.15987	2.59891e-07	ARO8	Aromatic aminotransferase I; expression is regulated by general control of amino acid biosynthesis	Aromatic/aminoadipate aminotransferase 1 (2-aminoadipate aminotransferase) (EC 2.6.1.39) (2-aminoadipate transaminase) (Alpha-aminoadipate aminotransferase) (AadAT) (Aromatic amino acid aminotransferase 1) (EC 2.6.1.57) (Aromatic amino acid aminotransferase I) (Aromatic amino acid-requiring protein 8)	P53090	CNAG_03828		Aromatic amino acid aminotransferase I
AMB	YGL202W	1.15987	2.59891e-07	ARO8	Aromatic aminotransferase I; expression is regulated by general control of amino acid biosynthesis	Aromatic/aminoadipate aminotransferase 1 (2-aminoadipate aminotransferase) (EC 2.6.1.39) (2-aminoadipate transaminase) (Alpha-aminoadipate aminotransferase) (AadAT) (Aromatic amino acid aminotransferase 1) (EC 2.6.1.57) (Aromatic amino acid aminotransferase I) (Aromatic amino acid-requiring protein 8)	P53090	CNAG_05820		Tryptophan aminotransferase
AMB	YGL202W	1.15987	2.59891e-07	ARO8	Aromatic aminotransferase I; expression is regulated by general control of amino acid biosynthesis	Aromatic/aminoadipate aminotransferase 1 (2-aminoadipate aminotransferase) (EC 2.6.1.39) (2-aminoadipate transaminase) (Alpha-aminoadipate aminotransferase) (AadAT) (Aromatic amino acid aminotransferase 1) (EC 2.6.1.57) (Aromatic amino acid aminotransferase I) (Aromatic amino acid-requiring protein 8)	P53090	CNAG_06555		Aromatic amino acid aminotransferase I
AMB	YPL177C	0.91184	2.74692e-07	CUP9	Homeodomain-containing transcriptional repressor; regulates expression of PTR2, which encodes a major peptide transporter; imported peptides activate ubiquitin-dependent proteolysis, resulting in degradation of Cup9p and de-repression of PTR2 transcription; CUP9 has a paralog, TOS8, that arose from the whole genome duplication; protein abundance increases in response to DNA replication stress	Homeobox protein CUP9	P41817
AMB	YMR195W	1.38224	2.84604e-07	ICY1	Protein of unknown function; required for viability in rich media of cells lacking mitochondrial DNA; mutants have an invasive growth defect with elongated morphology; induced by amino acid starvation; ICY1 has a paralog, ICY2, that arose from the whole genome duplication	Interacting with cytoskeleton protein 1	Q04329
AMB	YDR158W	1.23225	3.1748e-07	HOM2	Aspartic beta semi-aldehyde dehydrogenase; catalyzes the second step in the common pathway for methionine and threonine biosynthesis; expression regulated by Gcn4p and the general control of amino acid synthesis	Aspartate-semialdehyde dehydrogenase (ASA dehydrogenase) (ASADH) (EC 1.2.1.11) (Aspartate-beta-semialdehyde dehydrogenase)	P13663	CNAG_00256		Aspartate-semialdehyde dehydrogenase
AMB	YBL103C	0.791154	3.33127e-07	RTG3	bHLH/Zip transcription factor for retrograde (RTG) and TOR pathways; forms a complex with another bHLH/Zip protein, Rtg1p, to activate the pathways; target of Hog1p	Retrograde regulation protein 3	P38165
AMB	YMR305C	-1.0058	3.36473e-07	SCW10	Cell wall protein with similarity to glucanases; may play a role in conjugation during mating based on mutant phenotype and its regulation by Ste12p; SWC10 has a paralog, SCW4, that arose from the whole genome duplication	Probable family 17 glucosidase SCW10 (EC 3.2.1.-) (Soluble cell wall protein 10)	Q04951
AMB	YNL103W-A	1.56529	3.36473e-07		Dubious open reading frame; unlikely to encode a functional protein, based on available experimental and comparative sequence data; partially overlaps the verified gene MET4/YNL104C
AMB	YDR039C	1.37937	3.36473e-07	ENA2	P-type ATPase sodium pump; involved in Na+ efflux to allow salt tolerance; likely not involved in Li+ efflux	Sodium transport ATPase 2 (EC 7.2.2.3)	Q01896	CNAG_00531	ENA1	Potassium/sodium efflux P-type ATPase, fungal-type
AMB	YJR111C	1.20926	3.72232e-07	PXP2	Peroxisomal matrix protein with naturally active promoter; well-conserved in fungi; localized to peroxisomes under physiological growth conditions; levels of some amino acids are altered upon both knockout and overexpression, suggesting potential involvement of Pxp2p in amino acid metabolism or related cellular metabolic processes (needs further study); GFP-fusion protein displays inherent dual l…	Uncharacterized protein YJR111C	P47148	CNAG_06056		Uncharacterized protein
AMB	YIL116W	0.917784	4.62284e-07	HIS5	Histidinol-phosphate aminotransferase; catalyzes the seventh step in histidine biosynthesis; responsive to general control of amino acid biosynthesis; mutations cause histidine auxotrophy and sensitivity to Cu, Co, and Ni salts	Histidinol-phosphate aminotransferase (EC 2.6.1.9) (Imidazole acetol-phosphate transaminase)	P07172	CNAG_03812		Histidinol-phosphate transaminase
AMB	YJR074W	-0.990517	4.75046e-07	MOG1	Conserved nuclear protein that interacts with GTP-Gsp1p; stimulates nucleotide release from Gsp1p; involved in nuclear protein import; nucleotide release is inhibited by Yrb1p	Nuclear import protein MOG1 (Multicopy suppressor of GSP1)	P47123	CNAG_03104		Uncharacterized protein
AMB	YOR222W	1.4127	4.75046e-07	ODC2	Mitochondrial inner membrane transporter; 2-oxodicarboxylate transporter, exports 2-oxoadipate and 2-oxoglutarate from the mitochondrial matrix to the cytosol for use in lysine and glutamate biosynthesis and in lysine catabolism; ODC2 has a paralog, ODC1, that arose from the whole genome duplication	Mitochondrial 2-oxodicarboxylate carrier 2	Q99297	CNAG_01752		Solute carrier family 25 (Mitochondrial 2-oxodicarboxylate transporter), member 21
AMB	YFL021W	1.64632	4.96768e-07	GAT1	Transcriptional activator of nitrogen catabolite repression genes; contains a GATA-1-type zinc finger DNA-binding motif; activity and localization regulated by nitrogen limitation and Ure2p; different translational starts produce two major and two minor isoforms that are differentially regulated and localized	Transcriptional regulatory protein GAT1	P43574	CNAG_00193	GAT1	GATA type zinc finger protein asd-4
AMB	YPL188W	0.865527	5.05301e-07	POS5	Mitochondrial NADH kinase; phosphorylates NADH; also phosphorylates NAD(+) with lower specificity; required for the response to oxidative stress	NADH kinase POS5, mitochondrial (EC 2.7.1.86)	Q06892	CNAG_02859
AMB	YPR194C	1.48413	5.13322e-07	OPT2	Oligopeptide transporter; localized to peroxisomes and affects glutathione redox homeostasis; also localizes to the plasma membrane (PM) and to the late Golgi, and has a role in maintenance of lipid asymmetry between the inner and outer leaflets of the PM; member of the OPT family, with potential orthologs in S. pombe and C. albicans; also plays a role in formation of mature vacuoles and in polar…	Oligopeptide transporter 2	Q06593	CNAG_04617		OPT family small oligopeptide transporter
AMB	YGL125W	0.950079	5.34242e-07	MET13	Major isozyme of methylenetetrahydrofolate reductase; catalyzes the reduction of 5,10-methylenetetrahydrofolate to 5-methyltetrahydrofolate in the methionine biosynthesis pathway	Methylenetetrahydrofolate reductase 2 (EC 1.5.1.20) (YmL45)	P53128	CNAG_05140		Methylenetetrahydrofolate reductase (EC 1.5.1.20)
AMB	YDL070W	-1.0924	5.57059e-07	BDF2	Protein involved in transcription initiation; acts at TATA-containing promoters; associates with the basal transcription factor TFIID; contains two bromodomains; corresponds to the C-terminal region of mammalian TAF1; redundant with Bdf1p; protein abundance increases in response to DNA replication stress; BDF2 has a paralog, BDF1, that arose from the whole genome duplication	Bromodomain-containing factor 2	Q07442	CNAG_01897	BDF1	Bromodomain-containing factor 1
AMB	YBR256C	1.1973	5.67952e-07	RIB5	Riboflavin synthase; catalyzes the last step of the riboflavin biosynthesis pathway	Riboflavin synthase (RS) (EC 2.5.1.9)	P38145	CNAG_03004		Riboflavin synthase, alpha subunit
AMB	YKR052C	1.07919	5.93626e-07	MRS4	Iron transporter of the mitochondrial carrier family; mediates Fe2+ transport across the inner mitochondrial membrane; active under low-iron conditions; may transport other cations; protein abundance increases in response to DNA replication stress; MRS4 has a paralog, MRS3, that arose from the whole genome duplication	Mitochondrial RNA-splicing protein MRS4	P23500	CNAG_02522	MRS3/4	Solute carrier family 25 (Mitochondrial iron transporter), member 28/37
AMB	YGL158W	1.92518	6.3421e-07	RCK1	Protein kinase involved in oxidative stress response; promotes pseudohyphal growth via activation of Ubp3p phosphorylation; identified as suppressor of S. pombe cell cycle checkpoint mutations; RCK1 has a paralog, RCK2, that arose from the whole genome duplication	Serine/threonine-protein kinase RCK1 (EC 2.7.11.1)	P38622
AMB	YEL063C	1.65343	6.50656e-07	CAN1	Plasma membrane arginine permease; requires phosphatidyl ethanolamine (PE) for localization, exclusively associated with lipid rafts; mutation confers canavanine resistance; CAN1 has a paralog, ALP1, that arose from the whole genome duplication	Arginine permease CAN1 (Canavanine resistance protein 1)	P04817	CNAG_02539		AAT family amino acid transporter
AMB	YEL063C	1.65343	6.50656e-07	CAN1	Plasma membrane arginine permease; requires phosphatidyl ethanolamine (PE) for localization, exclusively associated with lipid rafts; mutation confers canavanine resistance; CAN1 has a paralog, ALP1, that arose from the whole genome duplication	Arginine permease CAN1 (Canavanine resistance protein 1)	P04817	CNAG_07902		AAT family amino acid transporter
AMB	YIL145C	-0.883113	6.67228e-07	PAN6	Pantothenate synthase; also known as pantoate-beta-alanine ligase, required for pantothenic acid biosynthesis, deletion causes pantothenic acid auxotrophy, homologous to E. coli panC	Pantoate--beta-alanine ligase (EC 6.3.2.1) (Pantoate-activating enzyme) (Pantothenate synthetase)	P40459	CNAG_07414	PAN6	Pantoate-beta-alanine ligase
AMB	YPL273W	0.993544	7.27923e-07	SAM4	S-adenosylmethionine-homocysteine methyltransferase; functions along with Mht1p in the conversion of S-adenosylmethionine (AdoMet) to methionine to control the methionine/AdoMet ratio; SAM4 has a paralog, YMR321C, that arose from a single-locus duplication	Homocysteine S-methyltransferase 2 (EC 2.1.1.10) (S-adenosylmethionine metabolism protein 4) (S-methylmethionine:homocysteine methyltransferase 2) (SMM:Hcy S-methyltransferase 2)	Q08985	CNAG_04826		Homocysteine S-methyltransferase
AMB	YEL047C	0.75822	7.27923e-07	FRD1	Soluble fumarate reductase; required with isoenzyme Osm1p for anaerobic growth; may interact with ribosomes, based on co-purification experiments; authentic, non-tagged protein is detected in purified mitochondria in high-throughput studies; similar to Arxula adeninovorans fumarate reductase; protein abundance increases in response to DNA replication stress; FRD1 has a paralog, OSM1, that arose f…	Fumarate reductase 1 (FRDS1) (EC 1.3.1.6) (FAD-dependent oxidoreductase) (NADH-dependent fumarate reductase) (Soluble fumarate reductase, cytoplasmic isozyme)	P32614	CNAG_07862		Fumarate reductase
AMB	YPR058W	1.05673	7.36036e-07	YMC1	Secondary mitochondrial inner membrane glycine transporter; required with HEM25 for the transport of glycine into mitochondria for the initiation of heme biosynthesis; proposed role in oleate metabolism and glutamate biosynthesis; member of the mitochondrial carrier (MCF) family; localizes to the vacuole in response to H2O2; YMC1 has a paralog, YMC2, that arose from the whole genome duplication	Mitochondrial glycine transporter YMC1	P32331	CNAG_03386		Solute carrier family 25 (Mitochondrial carnitine/acylcarnitine transporter), member 20/29
AMB	YBR043C	1.55521	8.10237e-07	QDR3	Multidrug transporter of the major facilitator superfamily; member of the 12-spanner drug:H(+) antiporter DHA1 family; has a role in polyamine homeostasis; involved in spore wall asembly; sequence similarity to DTR1 and QDR1, and the triple mutant dtr1 qdr1 qdr3 exhibits reduced dityrosine fluorescence relative to the single mutants; expression is upregulated under polyamine stress; required for …	Quinidine resistance protein 3 (Acids quinidine resistance protein 2)	P38227	CNAG_05130		Uncharacterized protein
AMB	YGL122C	-0.866288	8.62703e-07	NAB2	Nuclear polyadenylated RNA-binding protein; required for nuclear mRNA export and poly(A) tail length control; stimulates RNA polymerase III transcription by enhancing TFIIIB binding to promoters; protects mRNA against decay by the nuclear exosome in a poly(A)-tail-dependent manner; involved in forming export-competent mRNPs in the nucleus; autoregulates mRNA levels; NLS binds Kap104p; protein abu…	Nuclear polyadenylated RNA-binding protein NAB2	P32505	CNAG_00286	NAB2	Uncharacterized protein
AMB	YDL182W	1.63378	9.50221e-07	LYS20	Homocitrate synthase isozyme and functions in DNA repair; catalyzes the condensation of acetyl-CoA and alpha-ketoglutarate to form homocitrate, which is the first step in the lysine biosynthesis pathway; LYS20 has a paralog, LYS21, that arose from the whole genome duplication	Homocitrate synthase, cytosolic isozyme (EC 2.3.3.14)	P48570	CNAG_00992		Homocitrate synthase, mitochondrial
AMB	YNL111C	-0.837697	9.89254e-07	CYB5	Cytochrome b5; involved in the sterol and lipid biosynthesis pathways; acts as an electron donor to support sterol C5-6 desaturation	Cytochrome b5	P40312	CNAG_05554		Cytochrome b5
AMB	YDL054C	0.885795	1.16843e-06	MCH1	Protein with similarity to mammalian monocarboxylate permeases; monocarboxylate permeases are involved in transport of monocarboxylic acids across the plasma membrane but mutant is not deficient in monocarboxylate transport	Probable transporter MCH1 (Monocarboxylate transporter homolog 1)	Q07376	CNAG_00521		Uncharacterized protein
AMB	YER055C	1.06515	1.35742e-06	HIS1	ATP phosphoribosyltransferase; a hexameric enzyme, catalyzes the first step in histidine biosynthesis; mutations cause histidine auxotrophy and sensitivity to Cu, Co, and Ni salts; transcription is regulated by general amino acid control	ATP phosphoribosyltransferase (ATP-PRT) (ATP-PRTase) (EC 2.4.2.17)	P00498	CNAG_01021		ATP phosphoribosyltransferase
AMB	YGL184C	1.65289	1.35742e-06	STR3	Peroxisomal cystathionine beta-lyase; converts cystathionine into homocysteine; may be redox regulated by Gto1p; involved in the release of the aromatic thiol 3-mercaptohexanol during wine fermentation	Cystathionine beta-lyase (CBL) (EC 4.4.1.13) (Beta-cystathionase) (Cysteine lyase) (Cysteine-S-conjugate beta-lyase) (Sulfur transfer protein 3)	P53101	CNAG_02686		Cystathionine beta-lyase
AMB	YGL184C	1.65289	1.35742e-06	STR3	Peroxisomal cystathionine beta-lyase; converts cystathionine into homocysteine; may be redox regulated by Gto1p; involved in the release of the aromatic thiol 3-mercaptohexanol during wine fermentation	Cystathionine beta-lyase (CBL) (EC 4.4.1.13) (Beta-cystathionase) (Cysteine lyase) (Cysteine-S-conjugate beta-lyase) (Sulfur transfer protein 3)	P53101	CNAG_06448		Cystathionine gamma-lyase
AMB	YIL099W	0.935426	1.50215e-06	SGA1	Intracellular sporulation-specific glucoamylase; involved in glycogen degradation; induced during starvation of a/a diploids late in sporulation, but dispensable for sporulation	Glucoamylase, intracellular sporulation-specific (EC 3.2.1.3) (1,4-alpha-D-glucan glucohydrolase) (Glucan 1,4-alpha-glucosidase)	P08019	CNAG_02283		Glucoamylase
AMB	YFL028C	0.836148	1.57575e-06	CAF16	Part of evolutionarily-conserved CCR4-NOT regulatory complex; contains single ABC-type ATPase domain but no transmembrane domain; interacts with several subunits of Mediator	CCR4-associated factor 16	P43569	CNAG_02059		CCR4-NOT complex subunit CAF16
AMB	YHR006W	0.743987	1.7524e-06	STP2	Transcription factor; activated by proteolytic processing in response to signals from the SPS sensor system for external amino acids; activates transcription of amino acid permease genes; STP2 has a paralog, STP1, that arose from the whole genome duplication	Transcription factor STP2	P38704
AMB	YHR137W	1.08942	1.76682e-06	ARO9	Aromatic aminotransferase II; catalyzes the first step of tryptophan, phenylalanine, and tyrosine catabolism	Aromatic amino acid aminotransferase 2 (EC 2.6.1.57) (Aromatic amino acid aminotransferase II) (Aromatic amino acid-requiring protein 9) (Kynurenine aminotransferase I) (KAT I) (EC 2.6.1.7)	P38840
AMB	YCL009C	1.03639	1.79663e-06	ILV6	Regulatory subunit of acetolactate synthase; acetolactate synthase catalyzes the first step of branched-chain amino acid biosynthesis; enhances activity of the Ilv2p catalytic subunit, localizes to mitochondria	Acetolactate synthase small subunit, mitochondrial (Acetohydroxy-acid synthase small subunit) (AHAS) (ALS)	P25605	CNAG_06421		Acetolactate synthase, small subunit
AMB	YER176W	0.720109	1.80415e-06	ECM32	DNA dependent ATPase/DNA helicase; helicase belonging to the Dna2p- and Nam7p-like family of helicases that is involved in modulating translation termination; interacts with the translation termination factors, localized to polysomes	Putative ATP-dependent RNA helicase ECM32 (EC 3.6.4.13) (DNA helicase B) (Hcs B) (DNA helicase III) (Extracellular mutant protein 32) (Helicase 1) (scHelI) (Modulator of translation termination protein 1)	P32644
AMB	YHR047C	0.951605	1.80415e-06	AAP1	Arginine/alanine amino peptidase; overproduction stimulates glycogen accumulation; AAP1 has a paralog, APE2, that arose from the whole genome duplication	Alanine/arginine aminopeptidase (EC 3.4.11.-)	P37898	CNAG_04009		Aminopeptidase 2
AMB	YDR011W	1.07572	1.81855e-06	SNQ2	Plasma membrane ATP-binding cassette (ABC) transporter; multidrug transporter involved in multidrug resistance and resistance to singlet oxygen species	Protein SNQ2	P32568	CNAG_00730	AFR1	ATP-binding cassette transporter
AMB	YDR011W	1.07572	1.81855e-06	SNQ2	Plasma membrane ATP-binding cassette (ABC) transporter; multidrug transporter involved in multidrug resistance and resistance to singlet oxygen species	Protein SNQ2	P32568	CNAG_00869	PDR5	ATP-binding cassette transporter
AMB	YDR011W	1.07572	1.81855e-06	SNQ2	Plasma membrane ATP-binding cassette (ABC) transporter; multidrug transporter involved in multidrug resistance and resistance to singlet oxygen species	Protein SNQ2	P32568	CNAG_04098	PDR5-2	ATP-binding cassette, subfamily G (WHITE), member 2, PDR
AMB	YDR011W	1.07572	1.81855e-06	SNQ2	Plasma membrane ATP-binding cassette (ABC) transporter; multidrug transporter involved in multidrug resistance and resistance to singlet oxygen species	Protein SNQ2	P32568	CNAG_05470		ABC transporter family protein
AMB	YDR011W	1.07572	1.81855e-06	SNQ2	Plasma membrane ATP-binding cassette (ABC) transporter; multidrug transporter involved in multidrug resistance and resistance to singlet oxygen species	Protein SNQ2	P32568	CNAG_06338		ABC transporter PMR5
AMB	YDR011W	1.07572	1.81855e-06	SNQ2	Plasma membrane ATP-binding cassette (ABC) transporter; multidrug transporter involved in multidrug resistance and resistance to singlet oxygen species	Protein SNQ2	P32568	CNAG_06348	PDR5-3	ABC transporter PMR5
AMB	YDR011W	1.07572	1.81855e-06	SNQ2	Plasma membrane ATP-binding cassette (ABC) transporter; multidrug transporter involved in multidrug resistance and resistance to singlet oxygen species	Protein SNQ2	P32568	CNAG_07799		ABC transporter
AMB	YDR127W	1.16316	1.81855e-06	ARO1	Pentafunctional arom protein; catalyzes steps 2 through 6 in the biosynthesis of chorismate, which is a precursor to aromatic amino acids	Pentafunctional AROM polypeptide [Includes: 3-dehydroquinate synthase (DHQS) (EC 4.2.3.4); 3-phosphoshikimate 1-carboxyvinyltransferase (EC 2.5.1.19) (5-enolpyruvylshikimate-3-phosphate synthase) (EPSP synthase) (EPSPS); Shikimate kinase (SK) (EC 2.7.1.71); 3-dehydroquinate dehydratase (3-dehydroquinase) (EC 4.2.1.10); Shikimate dehydrogenase (EC 1.1.1.25)]	P08566	CNAG_03701		Pentafunctional AROM polypeptide [Includes: 3-dehydroquinate dehydratase (3-dehydroquinase) (EC 4.2.1.10); 3-dehydroquinate synthase (DHQS) (EC 4.2.3.4); Shikimate dehydrogenase (EC 1.1.1.25); Shikimate kinase (SK) (EC 2.7.1.71); 3-phosphoshikimate 1-carboxyvinyltransferase (EC 2.5.1.19) (5-enolpyruvylshikimate-3-phosphate synthase) (EPSP synthase) (EPSPS)]
AMB	YKL023W	0.695712	1.82818e-06		Putative protein of unknown function; predicted by computational methods to be involved in mRNA degradation; green fluorescent protein (GFP)-fusion protein localizes to the cytoplasm	Uncharacterized protein YKL023W	P36103
AMB	YMR015C	-0.860209	1.90402e-06	ERG5	C-22 sterol desaturase; a cytochrome P450 enzyme that catalyzes the formation of the C-22(23) double bond in the sterol side chain in ergosterol biosynthesis; may be a target of azole antifungal drugs	Cytochrome P450 61 (EC 1.14.19.41) (C-22 sterol desaturase)	P54781	CNAG_06644	ERG5	C-22 sterol desaturase
AMB	YBR035C	0.943496	1.92568e-06	PDX3	Pyridoxine (pyridoxamine) phosphate oxidase; has homologs in E. coli and Myxococcus xanthus; transcription is under the general control of nitrogen metabolism	Pyridoxamine 5'-phosphate oxidase (EC 1.4.3.5) (PNP/PMP oxidase) (PNPOx)	P38075	CNAG_05440		Pyridoxamine 5'-phosphate oxidase
AMB	YNR069C	1.14555	1.93947e-06	BSC5	Protein of unknown function; shows homology with N-terminal end of Bul1p; ORF exhibits genomic organization compatible with a translational readthrough-dependent mode of expression; readthrough expression includes YNR068C and the locus for this readthrough is termed BUL3; Bul3p is involved in ubiquitin-mediated sorting of plasma membrane proteins; readthrough and shortened forms of Bul3p interact…	Bypass of stop codon protein 5	P53755
AMB	YHR161C	0.709325	1.9797e-06	YAP1801	Protein of the AP180 family, involved in clathrin cage assembly; binds Pan1p and clathrin; YAP1801 has a paralog, YAP1802, that arose from the whole genome duplication	Clathrin coat assembly protein AP180A	P38856	CNAG_03155		ENTH domain-containing protein
AMB	YOL091W	1.13817	1.98545e-06	SPO21	Component of the meiotic outer plaque of the spindle pole body; involved in modifying the meiotic outer plaque that is required prior to prospore membrane formation; SPO21 has a paralog, YSW1, that arose from the whole genome duplication	Sporulation-specific protein 21 (Meiotic plaque component protein 70)	Q12411
AMB	YNL129W	0.701152	1.98545e-06	NRK1	Nicotinamide riboside kinase; catalyzes the phosphorylation of nicotinamide riboside and nicotinic acid riboside in salvage pathways for NAD+ biosynthesis	Nicotinamide riboside kinase (NRK) (NmR-K) (EC 2.7.1.22) (Nicotinic acid riboside kinase) (EC 2.7.1.173) (Ribosylnicotinamide kinase) (RNK) (Ribosylnicotinic acid kinase)	P53915	CNAG_04437		Nicotinamide riboside kinase; Nicotinamide riboside kinase
AMB	YDL183C	1.18315	2.07969e-06		Protein that may form an active mitochondrial KHE system; mitochondrial inner-membrane protein; non-essential gene; KHE system stands for K+/H+ exchanger system	Uncharacterized protein YDL183C	P48569	CNAG_03512		Uncharacterized protein
AMB	YML098W	0.757238	2.30161e-06	TAF13	TFIID subunit (19 kDa); involved in RNA polymerase II transcription initiation, similar to histone H4 with atypical histone fold motif of Spt3-like transcription factors	Transcription initiation factor TFIID subunit 13 (Function unknown 81 protein) (TAFII-19) (TAFII19) (TBP-associated factor 13) (TBP-associated factor 19 kDa)	P11747
AMB	YKL160W	-0.707195	2.48682e-06	ELF1	Transcription elongation factor with a conserved zinc finger domain; implicated in the maintenance of proper chromatin structure in actively transcribed regions; deletion inhibits Brome mosaic virus (BMV) gene expression	Transcription elongation factor 1	P36053	CNAG_03905		Transcription elongation factor 1 homolog
AMB	YGL180W	1.27892	2.50439e-06	ATG1	Protein serine/threonine kinase; required for vesicle formation in autophagy and the cytoplasm-to-vacuole targeting (Cvt) pathway; structurally required for phagophore assembly site formation; during autophagy forms a complex with Atg13p and Atg17p; essential for cell cycle progression from G2/M to G1 under nitrogen starvation	Serine/threonine-protein kinase ATG1 (EC 2.7.11.1) (Autophagy protein 3) (Autophagy-related protein 1) (Cytoplasm to vacuole targeting protein 10)	P53104	CNAG_05005		ULK/ULK protein kinase
AMB	YKR093W	1.18995	2.50439e-06	PTR2	Integral membrane peptide transporter; mediates transport of di- and tri-peptides; conserved protein that contains 12 transmembrane domains; PTR2 expression is regulated by the N-end rule pathway via repression by Cup9p	Peptide transporter PTR2 (Peptide permease PTR2)	P32901	CNAG_01119		POT family proton-dependent oligopeptide transporter
AMB	YBR101C	-0.672996	2.72781e-06	FES1	Hsp70 (Ssa1p) nucleotide exchange factor; required for the release of misfolded proteins from the Hsp70 system to the Ub-proteasome machinery for destruction; cytosolic homolog of Sil1p, which is the nucleotide exchange factor for BiP (Kar2p) in the endoplasmic reticulum; protein abundance increases in response to DNA replication stress	Hsp70 nucleotide exchange factor FES1 (Factor exchange for SSA1 protein 1)	P38260	CNAG_01185		Hsp70-like protein
AMB	YDR041W	0.731271	2.77355e-06	RSM10	Mitochondrial ribosomal protein of the small subunit; has similarity to E. coli S10 ribosomal protein; essential for viability, unlike most other mitoribosomal proteins	37S ribosomal protein S10, mitochondrial (Mitochondrial small ribosomal subunit protein uS10m)	Q03201	CNAG_04400		Small subunit ribosomal protein S10
AMB	YNR050C	1.4283	2.77355e-06	LYS9	Saccharopine dehydrogenase (NADP+, L-glutamate-forming); catalyzes the formation of saccharopine from alpha-aminoadipate 6-semialdehyde, the seventh step in lysine biosynthesis pathway; exhibits genetic and physical interactions with TRM112	Saccharopine dehydrogenase [NADP(+), L-glutamate-forming] (EC 1.5.1.10) (Saccharopine reductase)	P38999	CNAG_00247	LYS9	Alpha-aminoadipic semialdehyde synthase
AMB	YOR348C	1.97465	2.79004e-06	PUT4	Proline permease; required for high-affinity transport of proline; also transports the toxic proline analog azetidine-2-carboxylate (AzC); PUT4 transcription is repressed in ammonia-grown cells	Proline-specific permease	P15380
AMB	YDR258C	1.07039	2.85475e-06	HSP78	Oligomeric mitochondrial matrix chaperone; cooperates with Ssc1p in mitochondrial thermotolerance after heat shock; able to prevent the aggregation of misfolded proteins as well as resolubilize protein aggregates	Heat shock protein 78, mitochondrial	P33416	CNAG_03347		ATP-dependent Clp protease ATP-binding subunit ClpB
AMB	YDR258C	1.07039	2.85475e-06	HSP78	Oligomeric mitochondrial matrix chaperone; cooperates with Ssc1p in mitochondrial thermotolerance after heat shock; able to prevent the aggregation of misfolded proteins as well as resolubilize protein aggregates	Heat shock protein 78, mitochondrial	P33416	CNAG_07347		Heat shock protein
AMB	YLR290C	0.732738	2.86669e-06	COQ11	Putative oxidoreductase, subunit of Coenzyme Q biosynthetic complexes; required for synthesis of wild-type levels of Coenzyme Q (ubiquinone); member of the short-chain dehydrogenase/reductase (SDR) superfamily; orthologous gene in some other fungi is fused to the COQ10 ortholog	MIOREX complex component 2 (Mitochondrial organization of gene expression protein 2)	Q05892	CNAG_01914		Mitochondrial protein
AMB	YDL066W	0.79732	2.91101e-06	IDP1	Mitochondrial NADP-specific isocitrate dehydrogenase; catalyzes the oxidation of isocitrate to alpha-ketoglutarate; not required for mitochondrial respiration and may function to divert alpha-ketoglutarate to biosynthetic processes	Isocitrate dehydrogenase [NADP], mitochondrial (IDH) (EC 1.1.1.42) (IDP) (NADP(+)-specific ICDH) (Oxalosuccinate decarboxylase)	P21954	CNAG_03920	IDP1	Isocitrate dehydrogenase [NADP] (EC 1.1.1.42)
AMB	YNL195C	1.39006	2.96581e-06		Protein of unknown function; shares a promoter with YNL194C; the authentic, non-tagged protein is detected in highly purified mitochondria in high-throughput studies; YNL195C has a paralog, HBT1, that arose from the whole genome duplication	Uncharacterized protein YNL195C	P40168
AMB	YMR108W	0.876532	3.09881e-06	ILV2	Acetolactate synthase; catalyses the first common step in isoleucine and valine biosynthesis and is the target of several classes of inhibitors, localizes to the mitochondria; expression of the gene is under general amino acid control	Acetolactate synthase catalytic subunit, mitochondrial (EC 2.2.1.6) (Acetohydroxy-acid synthase catalytic subunit) (AHAS) (ALS)	P07342	CNAG_00268	ILV2	Acetolactate synthase, mitochondrial (EC 2.2.1.6) (AHAS) (ALS) (Acetohydroxy-acid synthase)
AMB	YNL064C	-0.833541	3.14167e-06	YDJ1	Type I HSP40 co-chaperone; involved in regulation of HSP90 and HSP70 functions; acts as an adaptor that helps Rsp5p recognize cytosolic misfolded proteins for ubiquitination after heat shock; critical for determining cell size at Start as a function of growth rate; involved in protein translocation across membranes; member of the DnaJ family; chimeric protein in which human p58IPK J domain replac…	Mitochondrial protein import protein MAS5 (Yeast dnaJ protein 1)	P25491	CNAG_03944		Chaperone regulator
AMB	YOL118C	1.37702	3.52415e-06		Dubious open reading frame; unlikely to encode a functional protein, based on available experimental and comparative sequence data	Uncharacterized protein YOL118C	Q08259
AMB	YOR128C	-0.780257	3.86215e-06	ADE2	Phosphoribosylaminoimidazole carboxylase; catalyzes a step in the 'de novo' purine nucleotide biosynthetic pathway; red pigment accumulates in mutant cells deprived of adenine	Phosphoribosylaminoimidazole carboxylase (EC 4.1.1.21) (AIR carboxylase) (AIRC)	P21264	CNAG_02294	ADE2	Phosphoribosylaminoimidazole carboxylase (EC 4.1.1.21) (AIR carboxylase) (AIRC)
AMB	YNL142W	3.14954	4.18766e-06	MEP2	Ammonium permease involved in regulation of pseudohyphal growth; belongs to a ubiquitous family of cytoplasmic membrane proteins that transport only ammonium (NH4+); expression is under the nitrogen catabolite repression regulation	Ammonium transporter MEP2	P41948	CNAG_00235	AMT1	Ammonium transporter
AMB	YNL142W	3.14954	4.18766e-06	MEP2	Ammonium permease involved in regulation of pseudohyphal growth; belongs to a ubiquitous family of cytoplasmic membrane proteins that transport only ammonium (NH4+); expression is under the nitrogen catabolite repression regulation	Ammonium transporter MEP2	P41948	CNAG_04758	AMT2	Ammonium transporter
AMB	YOR108W	1.24051	4.18766e-06	LEU9	Alpha-isopropylmalate synthase II (2-isopropylmalate synthase); catalyzes the first step in the leucine biosynthesis pathway; the minor isozyme, responsible for the residual alpha-IPMS activity detected in a leu4 null mutant; LEU9 has a paralog, LEU4, that arose from the whole genome duplication	2-isopropylmalate synthase 2, mitochondrial (EC 2.3.3.13) (Alpha-IPM synthase 2) (Alpha-isopropylmalate synthase 2) (Alpha-isopropylmalate synthase II)	Q12166	CNAG_05496		2-isopropylmalate synthase
AMB	YOL052C-A	1.22164	4.18766e-06	DDR2	Multi-stress response protein; expression is activated by a variety of xenobiotic agents and environmental or physiological stresses; DDR2 has a paralog, HOR7, that arose from the whole genome duplication	Protein DDR2	P89113
AMB	YDR046C	0.914898	4.18766e-06	BAP3	Amino acid permease; involved in uptake of cysteine, leucine, isoleucine and valine; BAP3 has a paralog, BAP2, that arose from the whole genome duplication	Valine amino-acid permease (Branched-chain amino-acid permease 3)	P41815
AMB	YOL064C	0.69932	4.51859e-06	MET22	Bisphosphate-3'-nucleotidase; involved in salt tolerance and methionine biogenesis; dephosphorylates 3'-phosphoadenosine-5'-phosphate and 3'-phosphoadenosine-5'-phosphosulfate, intermediates of the sulfate assimilation pathway; human homolog BPNT1 complements yeast null mutant	3'(2'),5'-bisphosphate nucleotidase (EC 3.1.3.7) (3'(2'),5-bisphosphonucleoside 3'(2')-phosphohydrolase) (DPNPase) (Halotolerance protein HAL2) (Methionine-requiring protein 22)	P32179	CNAG_07354		3'(2'),5'-bisphosphate nucleotidase
AMB	YGR014W	-0.819552	4.68129e-06	MSB2	Mucin family member involved in various signaling pathways; functions as osmosensor in the Sho1p-mediated HOG pathway; functions in Cdc42p- and MAP kinase-dependent filamentous growth signaling pathway; processed into secreted and cell-associated forms by aspartyl protease Yps1p; potential Cdc28p substrate	Signaling mucin MSB2 (Multicopy suppressor of bud emergence 2) (Osmosensor MSB2)	P32334	CNAG_01421		Uncharacterized protein
AMB	YGR014W	-0.819552	4.68129e-06	MSB2	Mucin family member involved in various signaling pathways; functions as osmosensor in the Sho1p-mediated HOG pathway; functions in Cdc42p- and MAP kinase-dependent filamentous growth signaling pathway; processed into secreted and cell-associated forms by aspartyl protease Yps1p; potential Cdc28p substrate	Signaling mucin MSB2 (Multicopy suppressor of bud emergence 2) (Osmosensor MSB2)	P32334	CNAG_04183		Uncharacterized protein
AMB	YGR014W	-0.819552	4.68129e-06	MSB2	Mucin family member involved in various signaling pathways; functions as osmosensor in the Sho1p-mediated HOG pathway; functions in Cdc42p- and MAP kinase-dependent filamentous growth signaling pathway; processed into secreted and cell-associated forms by aspartyl protease Yps1p; potential Cdc28p substrate	Signaling mucin MSB2 (Multicopy suppressor of bud emergence 2) (Osmosensor MSB2)	P32334	CNAG_05915		Uncharacterized protein
AMB	YIL117C	0.825082	4.68129e-06	PRM5	Pheromone-regulated protein, predicted to have 1 transmembrane segment; induced during cell integrity signaling; PRM5 has a paralog, YNL058C, that arose from the whole genome duplication	Pheromone-regulated membrane protein 5	P40476
AMB	YDL174C	0.665367	4.77773e-06	DLD1	Major mitochondrial D-lactate dehydrogenase; oxidizes D-lactate to pyruvate, transcription is heme-dependent, repressed by glucose, and derepressed in ethanol or lactate; located in the mitochondrial inner membrane	D-lactate dehydrogenase [cytochrome] 1, mitochondrial (EC 1.1.2.4) (D-lactate ferricytochrome C oxidoreductase) (D-LCR)	P32891	CNAG_01485		D-lactate dehydrogenase (Cytochrome)
AMB	YBR054W	-1.43122	4.96616e-06	YRO2	Protein with a putative role in response to acid stress; null mutant is sensitive to acetic acid; transcription is regulated by Haa1p and induced in the presence of acetic acid; protein observed in plasma membrane foci in the presence of acetic acid; the authentic, non-tagged protein is detected in a phosphorylated state in highly purified mitochondria in high-throughput studies	Protein YRO2	P38079	CNAG_03572	OPS1	Opsin 1
AMB	YIL015W	-0.715341	5.35481e-06	BAR1	Aspartyl protease; secreted into the periplasmic space of mating type a cell; helps cells find mating partners; cleaves and inactivates alpha factor allowing cells to recover from alpha-factor-induced cell cycle arrest	Barrierpepsin (EC 3.4.23.35) (BAR proteinase) (Extracellular 'barrier' protein)	P12630
AMB	YIL111W	0.768746	5.35481e-06	COX5B	Subunit Vb of cytochrome c oxidase; cytochrome c oxidase is the terminal member of the mitochondrial inner membrane electron transport chain; Cox5Bp is predominantly expressed during anaerobic growth while its isoform Va (Cox5Ap) is expressed during aerobic growth; COX5B has a paralog, COX5A, that arose from the whole genome duplication	Cytochrome c oxidase polypeptide 5B, mitochondrial (EC 1.9.3.1) (Cytochrome c oxidase polypeptide Vb)	P00425	CNAG_01991		Cytochrome c oxidase subunit 4
AMB	YLR180W	-1.09443	5.58036e-06	SAM1	S-adenosylmethionine synthetase; catalyzes transfer of the adenosyl group of ATP to the sulfur atom of methionine; SAM1 has a paralog, SAM2, that arose from the whole genome duplication	S-adenosylmethionine synthase 1 (AdoMet synthase 1) (EC 2.5.1.6) (Methionine adenosyltransferase 1) (MAT 1)	P10659	CNAG_00418		S-adenosylmethionine synthase (EC 2.5.1.6)
AMB	YMR079W	-0.61193	5.58164e-06	SEC14	Phosphatidylinositol/phosphatidylcholine transfer protein; involved in regulating PtdIns, PtdCho, and ceramide metabolism, products of which regulate intracellular transport and UPR; has a role in localization of lipid raft proteins; functionally homologous to mammalian PITPs; SEC14 has a paralog, YKL091C, that arose from the whole genome duplication	SEC14 cytosolic factor (Phosphatidylinositol/phosphatidylcholine transfer protein) (PI/PC TP)	P24280	CNAG_00036	SEC14-2	Sec14 cytosolic factor
AMB	YLR137W	0.647028	5.58164e-06	RKM5	Protein lysine methyltransferase; monomethylates Lys-46 of the ribosomal large subunit Rpl1a/Rpl1b; member of the seven beta-strand methyltransferase superfamily; orthologs only found among fungal species	Ribosomal lysine N-methyltransferase 5 (EC 2.1.1.-)	Q12367	CNAG_06570		Uncharacterized protein
AMB	YGL148W	0.796505	5.59384e-06	ARO2	Bifunctional chorismate synthase and flavin reductase; catalyzes the conversion of 5-enolpyruvylshikimate 3-phosphate (EPSP) to form chorismate, which is a precursor to aromatic amino acids; protein abundance increases in response to DNA replication stress	Chorismate synthase (EC 4.2.3.5) (5-enolpyruvylshikimate-3-phosphate phospholyase)	P28777	CNAG_05623		Chorismate synthase (EC 4.2.3.5)
AMB	YPL230W	1.42962	5.65713e-06	USV1	Putative transcription factor containing a C2H2 zinc finger; mutation affects transcriptional regulation of genes involved in growth on non-fermentable carbon sources, response to salt stress and cell wall biosynthesis; USV1 has a paralog, RGM1, that arose from the whole genome duplication	Nutrient and stress factor 1 (Up in starvation protein 1)	Q12132	CNAG_05420	USV101	RNA polymerase II transcription factor
AMB	YER103W	-0.879665	5.82872e-06	SSA4	Heat shock protein that is highly induced upon stress; plays a role in SRP-dependent cotranslational protein-membrane targeting and translocation; member of the HSP70 family; cytoplasmic protein that concentrates in nuclei upon starvation; SSA4 has a paralog, SSA3, that arose from the whole genome duplication	Heat shock protein SSA4	P22202	CNAG_00334		Hsp75-like protein
AMB	YER103W	-0.879665	5.82872e-06	SSA4	Heat shock protein that is highly induced upon stress; plays a role in SRP-dependent cotranslational protein-membrane targeting and translocation; member of the HSP70 family; cytoplasmic protein that concentrates in nuclei upon starvation; SSA4 has a paralog, SSA3, that arose from the whole genome duplication	Heat shock protein SSA4	P22202	CNAG_01727		Hsp71-like protein
AMB	YER103W	-0.879665	5.82872e-06	SSA4	Heat shock protein that is highly induced upon stress; plays a role in SRP-dependent cotranslational protein-membrane targeting and translocation; member of the HSP70 family; cytoplasmic protein that concentrates in nuclei upon starvation; SSA4 has a paralog, SSA3, that arose from the whole genome duplication	Heat shock protein SSA4	P22202	CNAG_01750		Hsp72-like protein
AMB	YER103W	-0.879665	5.82872e-06	SSA4	Heat shock protein that is highly induced upon stress; plays a role in SRP-dependent cotranslational protein-membrane targeting and translocation; member of the HSP70 family; cytoplasmic protein that concentrates in nuclei upon starvation; SSA4 has a paralog, SSA3, that arose from the whole genome duplication	Heat shock protein SSA4	P22202	CNAG_06443	SSA1	Glucose-regulated protein
AMB	YER096W	1.43355	5.83145e-06	SHC1	Sporulation-specific activator of Chs3p (chitin synthase III); required for the synthesis of the chitosan layer of ascospores; transcriptionally induced at alkaline pH; SHC1 has a paralog, SKT5, that arose from the whole genome duplication	Protein SHC1 (Sporulation-specific homolog of CSD4)	P39000
AMB	YNR068C	0.943598	5.83145e-06		Putative protein of unknown function; exhibits homology to C-terminal end of Bul1p; expressed as a readthrough product of BSC5, the readthrough locus being termed BUL3; the BUL3 readthrough product is involved in ubiquitin-mediated sorting of plasma membrane proteins and interacts with WW domains of Rsp5p in vitro, but in a functionally different way than the non-readthrough form	Uncharacterized protein YNR068C	P53754
AMB	YJL200C	1.64457	5.88727e-06	ACO2	Putative mitochondrial aconitase isozyme; similarity to Aco1p, an aconitase required for the TCA cycle; expression induced during growth on glucose, by amino acid starvation via Gcn4p, and repressed on ethanol	Homocitrate dehydratase, mitochondrial (EC 4.2.1.-) (Aconitase 2)	P39533	CNAG_01137		Aconitate hydratase, mitochondrial (Aconitase) (EC 4.2.1.-)
AMB	YJL200C	1.64457	5.88727e-06	ACO2	Putative mitochondrial aconitase isozyme; similarity to Aco1p, an aconitase required for the TCA cycle; expression induced during growth on glucose, by amino acid starvation via Gcn4p, and repressed on ethanol	Homocitrate dehydratase, mitochondrial (EC 4.2.1.-) (Aconitase 2)	P39533	CNAG_03427	ACO1	Aconitate hydratase, mitochondrial (Aconitase) (EC 4.2.1.-)
AMB	YJL200C	1.64457	5.88727e-06	ACO2	Putative mitochondrial aconitase isozyme; similarity to Aco1p, an aconitase required for the TCA cycle; expression induced during growth on glucose, by amino acid starvation via Gcn4p, and repressed on ethanol	Homocitrate dehydratase, mitochondrial (EC 4.2.1.-) (Aconitase 2)	P39533	CNAG_07908		Aconitate hydratase, mitochondrial (Aconitase) (EC 4.2.1.-)
AMB	YDR342C	1.22328	6.17688e-06	HXT7	High-affinity glucose transporter; member of the major facilitator superfamily, nearly identical to Hxt6p, expressed at high basal levels relative to other HXTs, expression repressed by high glucose levels; HXT7 has a paralog, HXT4, that arose from the whole genome duplication	High-affinity hexose transporter HXT7	P39004	CNAG_03438	HXT1	Hexose transporter
AMB	YDR342C	1.22328	6.17688e-06	HXT7	High-affinity glucose transporter; member of the major facilitator superfamily, nearly identical to Hxt6p, expressed at high basal levels relative to other HXTs, expression repressed by high glucose levels; HXT7 has a paralog, HXT4, that arose from the whole genome duplication	High-affinity hexose transporter HXT7	P39004	CNAG_03772	HXS1	Glucose transporter
AMB	YDR342C	1.22328	6.17688e-06	HXT7	High-affinity glucose transporter; member of the major facilitator superfamily, nearly identical to Hxt6p, expressed at high basal levels relative to other HXTs, expression repressed by high glucose levels; HXT7 has a paralog, HXT4, that arose from the whole genome duplication	High-affinity hexose transporter HXT7	P39004	CNAG_04920
AMB	YDR342C	1.22328	6.17688e-06	HXT7	High-affinity glucose transporter; member of the major facilitator superfamily, nearly identical to Hxt6p, expressed at high basal levels relative to other HXTs, expression repressed by high glucose levels; HXT7 has a paralog, HXT4, that arose from the whole genome duplication	High-affinity hexose transporter HXT7	P39004	CNAG_04931	HXS2	Uncharacterized protein
AMB	YDR342C	1.22328	6.17688e-06	HXT7	High-affinity glucose transporter; member of the major facilitator superfamily, nearly identical to Hxt6p, expressed at high basal levels relative to other HXTs, expression repressed by high glucose levels; HXT7 has a paralog, HXT4, that arose from the whole genome duplication	High-affinity hexose transporter HXT7	P39004	CNAG_05324		Sugar transporter
AMB	YDR342C	1.22328	6.17688e-06	HXT7	High-affinity glucose transporter; member of the major facilitator superfamily, nearly identical to Hxt6p, expressed at high basal levels relative to other HXTs, expression repressed by high glucose levels; HXT7 has a paralog, HXT4, that arose from the whole genome duplication	High-affinity hexose transporter HXT7	P39004	CNAG_05387		Galactose transporter
AMB	YDR342C	1.22328	6.17688e-06	HXT7	High-affinity glucose transporter; member of the major facilitator superfamily, nearly identical to Hxt6p, expressed at high basal levels relative to other HXTs, expression repressed by high glucose levels; HXT7 has a paralog, HXT4, that arose from the whole genome duplication	High-affinity hexose transporter HXT7	P39004	CNAG_06290	HXT2	High-affinity glucose transporter SNF3
AMB	YDR342C	1.22328	6.17688e-06	HXT7	High-affinity glucose transporter; member of the major facilitator superfamily, nearly identical to Hxt6p, expressed at high basal levels relative to other HXTs, expression repressed by high glucose levels; HXT7 has a paralog, HXT4, that arose from the whole genome duplication	High-affinity hexose transporter HXT7	P39004	CNAG_06521		Uncharacterized protein
AMB	YDR343C	1.07729	6.29043e-06	HXT6	High-affinity glucose transporter; member of the major facilitator superfamily, nearly identical to Hxt7p, expressed at high basal levels relative to other HXTs, repression of expression by high glucose requires SNF3; HXT6 has a paralog, HXT1, that arose from the whole genome duplication	High-affinity hexose transporter HXT6	P39003	CNAG_03438	HXT1	Hexose transporter
AMB	YDR343C	1.07729	6.29043e-06	HXT6	High-affinity glucose transporter; member of the major facilitator superfamily, nearly identical to Hxt7p, expressed at high basal levels relative to other HXTs, repression of expression by high glucose requires SNF3; HXT6 has a paralog, HXT1, that arose from the whole genome duplication	High-affinity hexose transporter HXT6	P39003	CNAG_03772	HXS1	Glucose transporter
AMB	YDR343C	1.07729	6.29043e-06	HXT6	High-affinity glucose transporter; member of the major facilitator superfamily, nearly identical to Hxt7p, expressed at high basal levels relative to other HXTs, repression of expression by high glucose requires SNF3; HXT6 has a paralog, HXT1, that arose from the whole genome duplication	High-affinity hexose transporter HXT6	P39003	CNAG_04920
AMB	YDR343C	1.07729	6.29043e-06	HXT6	High-affinity glucose transporter; member of the major facilitator superfamily, nearly identical to Hxt7p, expressed at high basal levels relative to other HXTs, repression of expression by high glucose requires SNF3; HXT6 has a paralog, HXT1, that arose from the whole genome duplication	High-affinity hexose transporter HXT6	P39003	CNAG_04931	HXS2	Uncharacterized protein
AMB	YDR343C	1.07729	6.29043e-06	HXT6	High-affinity glucose transporter; member of the major facilitator superfamily, nearly identical to Hxt7p, expressed at high basal levels relative to other HXTs, repression of expression by high glucose requires SNF3; HXT6 has a paralog, HXT1, that arose from the whole genome duplication	High-affinity hexose transporter HXT6	P39003	CNAG_05324		Sugar transporter
AMB	YDR343C	1.07729	6.29043e-06	HXT6	High-affinity glucose transporter; member of the major facilitator superfamily, nearly identical to Hxt7p, expressed at high basal levels relative to other HXTs, repression of expression by high glucose requires SNF3; HXT6 has a paralog, HXT1, that arose from the whole genome duplication	High-affinity hexose transporter HXT6	P39003	CNAG_05387		Galactose transporter
AMB	YDR343C	1.07729	6.29043e-06	HXT6	High-affinity glucose transporter; member of the major facilitator superfamily, nearly identical to Hxt7p, expressed at high basal levels relative to other HXTs, repression of expression by high glucose requires SNF3; HXT6 has a paralog, HXT1, that arose from the whole genome duplication	High-affinity hexose transporter HXT6	P39003	CNAG_06290	HXT2	High-affinity glucose transporter SNF3
AMB	YDR343C	1.07729	6.29043e-06	HXT6	High-affinity glucose transporter; member of the major facilitator superfamily, nearly identical to Hxt7p, expressed at high basal levels relative to other HXTs, repression of expression by high glucose requires SNF3; HXT6 has a paralog, HXT1, that arose from the whole genome duplication	High-affinity hexose transporter HXT6	P39003	CNAG_06521		Uncharacterized protein
AMB	YGR121C	1.05545	6.46572e-06	MEP1	Ammonium permease; belongs to a ubiquitous family of cytoplasmic membrane proteins that transport only ammonium (NH4+); expression is under the nitrogen catabolite repression regulation; human homolog RHCG complements yeast null mutant; mutations in human homolog RHCG implicated in metabolic acidosis; MEP1 has a paralog, MEP3, that arose from the whole genome duplication	Ammonium transporter MEP1	P40260	CNAG_00235	AMT1	Ammonium transporter
AMB	YGR121C	1.05545	6.46572e-06	MEP1	Ammonium permease; belongs to a ubiquitous family of cytoplasmic membrane proteins that transport only ammonium (NH4+); expression is under the nitrogen catabolite repression regulation; human homolog RHCG complements yeast null mutant; mutations in human homolog RHCG implicated in metabolic acidosis; MEP1 has a paralog, MEP3, that arose from the whole genome duplication	Ammonium transporter MEP1	P40260	CNAG_04758	AMT2	Ammonium transporter
AMB	YHL016C	2.08292	6.49303e-06	DUR3	Plasma membrane transporter for both urea and polyamines; expression is highly sensitive to nitrogen catabolite repression and induced by allophanate, the last intermediate of the allantoin degradative pathway	Urea active transporter	P33413	CNAG_07448	DUR3	Urea transporter
AMB	YMR251W	1.08994	6.58677e-06	GTO3	Omega class glutathione transferase; putative cytosolic localization	Glutathione S-transferase omega-like 3 (EC 2.5.1.18)	Q04806	CNAG_01889		Glutathione S-transferase
AMB	YMR251W	1.08994	6.58677e-06	GTO3	Omega class glutathione transferase; putative cytosolic localization	Glutathione S-transferase omega-like 3 (EC 2.5.1.18)	Q04806	CNAG_01893		Glutathione S-transferase Gst3
AMB	YHR122W	0.735202	6.74569e-06	CIA2	Component of cytosolic iron-sulfur protein assembly (CIA) machinery; acts at a late step of Fe-S cluster assembly; forms the CIA targeting complex with Cia1p and Met18p that directs Fe-S cluster incorporation into a subset of proteins involved in methionine biosynthesis, DNA replication and repair, transcription, and telomere maintenance; ortholog of human FAM96B	MIP18 family protein YHR122W	P38829	CNAG_05840		Uncharacterized protein
AMB	YJL089W	1.37044	6.74569e-06	SIP4	C6 zinc cluster transcriptional activator; binds to the carbon source-responsive element (CSRE) of gluconeogenic genes; involved in the positive regulation of gluconeogenesis; regulated by Snf1p protein kinase; localized to the nucleus	Protein SIP4	P46954
AMB	YNL311C	0.803147	6.88056e-06	SKP2	F-box protein of unknown function; predicted to be part of an SCF ubiquitin protease complex; involved in regulating protein levels of sulfur metabolism enzymes; may interact with ribosomes, based on co-purification experiments	F-box protein SKP2	P42843
AMB	YGL009C	-0.770308	6.97153e-06	LEU1	Isopropylmalate isomerase; catalyzes the second step in the leucine biosynthesis pathway	3-isopropylmalate dehydratase (EC 4.2.1.33) (Alpha-IPM isomerase) (IPMI) (Isopropylmalate isomerase)	P07264	CNAG_00237		3-isopropylmalate dehydratase (EC 4.2.1.33) (Alpha-IPM isomerase) (Isopropylmalate isomerase)
AMB	YGL009C	-0.770308	6.97153e-06	LEU1	Isopropylmalate isomerase; catalyzes the second step in the leucine biosynthesis pathway	3-isopropylmalate dehydratase (EC 4.2.1.33) (Alpha-IPM isomerase) (IPMI) (Isopropylmalate isomerase)	P07264	CNAG_02565		Homoaconitase, mitochondrial (EC 4.2.1.36) (Homoaconitate hydratase)
AMB	YDR481C	0.629982	7.14923e-06	PHO8	Repressible vacuolar alkaline phosphatase; regulated by levels of Pi and by Pho4p, Pho9p, Pho80p, Pho81p and Pho85p; dephosphorylates phosphotyrosyl peptides; contributes to NAD+ metabolism by producing nicotinamide riboside from NMN	Repressible alkaline phosphatase (EC 3.1.3.1) (Fructose-2,6-bisphosphate 6-phosphatase) (EC 3.1.3.54) (Membrane-bound repressible alkaline phosphatase) [Cleaved into: Soluble alkaline phosphatase (EC 3.1.7.6) (Farnesyl diphosphatase)]	P11491
AMB	YNL183C	0.719107	7.32482e-06	NPR1	Protein kinase; stabilizes several plasma membrane amino acid transporters by antagonizing their ubiquitin-mediated degradation; phosphorylates Aly2p; negatively regulates Ldb19p-mediated endocytosis through phosphorylation of Ldb19p, which prevents its association with the plasma membrane; Npr1p activity is negatively regulated via phosphorylation by the TOR complex; NPR1 has a paralog, PRR2, th…	Nitrogen permease reactivator protein (EC 2.7.11.1) (Serine/threonine-protein kinase NPR1)	P22211	CNAG_00745	HRK1	HAL protein kinase
AMB	YBR177C	0.696132	7.78377e-06	EHT1	Acyl-coenzymeA:ethanol O-acyltransferase; plays a minor role in medium-chain fatty acid ethyl ester biosynthesis; possesses short-chain esterase activity; localizes to lipid particles and the mitochondrial outer membrane; EHT1 has a paralog, EEB1, that arose from the whole genome duplication	Medium-chain fatty acid ethyl ester synthase/esterase 2 (Alcohol O-acetyltransferase) (EC 2.3.1.84) (EC 3.1.1.-) (Ethanol hexanoyl transferase 1)	P38295	CNAG_00331		Anon-23da protein
AMB	YBR177C	0.696132	7.78377e-06	EHT1	Acyl-coenzymeA:ethanol O-acyltransferase; plays a minor role in medium-chain fatty acid ethyl ester biosynthesis; possesses short-chain esterase activity; localizes to lipid particles and the mitochondrial outer membrane; EHT1 has a paralog, EEB1, that arose from the whole genome duplication	Medium-chain fatty acid ethyl ester synthase/esterase 2 (Alcohol O-acetyltransferase) (EC 2.3.1.84) (EC 3.1.1.-) (Ethanol hexanoyl transferase 1)	P38295	CNAG_06922		Anon-23da protein
AMB	YKL218C	0.735211	8.08885e-06	SRY1	3-hydroxyaspartate dehydratase; deaminates L-threo-3-hydroxyaspartate to form oxaloacetate and ammonia; required in the presence of hydroxyaspartate; highly similar to mouse serine racemase (Srr) but has no serine racemase activity	L-threo-3-hydroxyaspartate ammonia-lyase (EC 4.3.1.16) (L-threo-3-hydroxyaspartate dehydratase)	P36007	CNAG_07529		Threonine dehydratase (EC 4.3.1.19) (Threonine deaminase)
AMB	YDR033W	-0.81919	8.45125e-06	MRH1	Protein that localizes primarily to the plasma membrane; also found at the nuclear envelope; long-lived protein that is asymmetrically retained in the plasma membrane of mother cells; the authentic, non-tagged protein is detected in mitochondria in a phosphorylated state; null mutation confers sensitivity to acetic acid	Protein MRH1 (Membrane protein related to HSP30)	Q12117	CNAG_03572	OPS1	Opsin 1
AMB	YPR145W	1.52913	8.49373e-06	ASN1	Asparagine synthetase; catalyzes the synthesis of L-asparagine from L-aspartate in the asparagine biosynthetic pathway; ASN1 has a paralog, ASN2, that arose from the whole genome duplication	Asparagine synthetase [glutamine-hydrolyzing] 1 (EC 6.3.5.4) (Glutamine-dependent asparagine synthetase 1)	P49089	CNAG_05425		Asparagine synthase (Glutamine-hydrolyzing)
AMB	YIL053W	-1.06415	8.53561e-06	GPP1	Constitutively expressed DL-glycerol-3-phosphate phosphatase; also known as glycerol-1-phosphatase; involved in glycerol biosynthesis, induced in response to both anaerobic and osmotic stress; GPP1 has a paralog, GPP2, that arose from the whole genome duplication	Glycerol-1-phosphate phosphohydrolase 1 (EC 3.1.3.21) ((DL)-glycerol-3-phosphatase 1) (Related to HOR2 protein 2)	P41277	CNAG_01744	HAD1	Phosphatase
AMB	YIL053W	-1.06415	8.53561e-06	GPP1	Constitutively expressed DL-glycerol-3-phosphate phosphatase; also known as glycerol-1-phosphatase; involved in glycerol biosynthesis, induced in response to both anaerobic and osmotic stress; GPP1 has a paralog, GPP2, that arose from the whole genome duplication	Glycerol-1-phosphate phosphohydrolase 1 (EC 3.1.3.21) ((DL)-glycerol-3-phosphatase 1) (Related to HOR2 protein 2)	P41277	CNAG_06122		Glycerol-1-phosphatase
AMB	YGL223C	0.525263	8.72668e-06	COG1	Essential component of the conserved oligomeric Golgi complex; a cytosolic tethering complex (Cog1p through Cog8p) that functions in protein trafficking to mediate fusion of transport vesicles to Golgi compartments	Conserved oligomeric Golgi complex subunit 1 (COG complex subunit 1) (Complexed with DOR1 protein 3) (Component of oligomeric Golgi complex 1) (Protein SEC36)	P53079
AMB	YJL133C-A	1.46378	9.44119e-06		Putative protein of unknown function; the authentic, non-tagged protein is detected in highly purified mitochondria in high-throughput studies	Uncharacterized protein YJL133C-A	Q3E7A3
AMB	YNL125C	0.686285	9.44119e-06	ESBP6	Protein with similarity to monocarboxylate permeases; appears not to be involved in transport of monocarboxylates such as lactate, pyruvate or acetate across the plasma membrane	Uncharacterized transporter ESBP6	P53918
AMB	YLR034C	0.592791	9.44119e-06	SMF3	Putative divalent metal ion transporter involved in iron homeostasis; transcriptionally regulated by metal ions; member of the Nramp family of metal transport proteins; protein abundance increases in response to DNA replication stress	Iron transporter SMF3	Q12078	CNAG_05640		Metal iron transporter
AMB	YBL086C	0.798033	9.61676e-06		Protein of unknown function; green fluorescent protein (GFP)-fusion protein localizes to the cell periphery	Uncharacterized protein YBL086C	P38177
AMB	YDL025C	0.525448	1.03902e-05	RTK1	Putative protein kinase, potentially phosphorylated by Cdc28p; interacts with ribosome biogenesis factors, Cka2, Gus1 and Arc1; protein abundance increases in response to DNA replication stress	Probable serine/threonine-protein kinase RTK1 (EC 2.7.11.1) (Ribosome biogenesis and tRNA synthetase-associated kinase 1)	Q12100
AMB	YPL265W	1.75244	1.04872e-05	DIP5	Dicarboxylic amino acid permease; mediates high-affinity and high-capacity transport of L-glutamate and L-aspartate; also a transporter for Gln, Asn, Ser, Ala, and Gly; relocalizes from plasma membrane to vacuole upon DNA replication stress	Dicarboxylic amino acid permease	P53388	CNAG_00597
AMB	YPL265W	1.75244	1.04872e-05	DIP5	Dicarboxylic amino acid permease; mediates high-affinity and high-capacity transport of L-glutamate and L-aspartate; also a transporter for Gln, Asn, Ser, Ala, and Gly; relocalizes from plasma membrane to vacuole upon DNA replication stress	Dicarboxylic amino acid permease	P53388	CNAG_07367		Amino acid transporter; Amino acid transporter
AMB	YER086W	0.718904	1.11106e-05	ILV1	Threonine deaminase, catalyzes first step in isoleucine biosynthesis; expression is under general amino acid control; ILV1 locus exhibits highly positioned nucleosomes whose organization is independent of known ILV1 regulation	Threonine dehydratase, mitochondrial (EC 4.3.1.19) (Threonine deaminase)	P00927	CNAG_07529		Threonine dehydratase (EC 4.3.1.19) (Threonine deaminase)
AMB	YJL172W	0.808924	1.17099e-05	CPS1	Vacuolar carboxypeptidase S; expression is induced under low-nitrogen conditions	Carboxypeptidase S (EC 3.4.17.4) (GLY-X carboxypeptidase) (YSCS)	P27614	CNAG_00308		Gly-X carboxypeptidase
AMB	YJL172W	0.808924	1.17099e-05	CPS1	Vacuolar carboxypeptidase S; expression is induced under low-nitrogen conditions	Carboxypeptidase S (EC 3.4.17.4) (GLY-X carboxypeptidase) (YSCS)	P27614	CNAG_03420		Gly-Xaa carboxypeptidase
AMB	YJL172W	0.808924	1.17099e-05	CPS1	Vacuolar carboxypeptidase S; expression is induced under low-nitrogen conditions	Carboxypeptidase S (EC 3.4.17.4) (GLY-X carboxypeptidase) (YSCS)	P27614	CNAG_03960		Gly-Xaa carboxypeptidase
AMB	YJL172W	0.808924	1.17099e-05	CPS1	Vacuolar carboxypeptidase S; expression is induced under low-nitrogen conditions	Carboxypeptidase S (EC 3.4.17.4) (GLY-X carboxypeptidase) (YSCS)	P27614	CNAG_04141		Vacuolar protein
AMB	YCL008C	0.659857	1.17099e-05	STP22	Component of the ESCRT-I complex; ESCRT-I is involved in ubiquitin-dependent sorting of proteins into the endosome; prevents polyubiquitination of the arrestin-related protein Rim8p, thereby directing its monoubiquitination by Rsp5p; homologous to the mouse and human Tsg101 tumor susceptibility gene; mutants exhibit a Class E Vps phenotype;	Suppressor protein STP22 of temperature-sensitive alpha-factor receptor and arginine permease (ESCRT-I complex subunit VPS23) (Vacuolar protein sorting-associated protein 23)	P25604	CNAG_01720	VPS23	ESCRT-I complex subunit TSG101
AMB	YLR356W	0.680835	1.22517e-05	ATG33	Mitochondrial mitophagy-specific protein; required primarily for mitophagy induced at post-log phase; not required for other types of selective autophagy or macroautophagy; conserved within fungi, but not in higher eukaryotes; ATG33 has a paralog, SCM4, that arose from the whole genome duplication	Autophagy-related protein 33	Q06485
AMB	YLR239C	0.666502	1.24843e-05	LIP2	Lipoyl ligase; involved in the modification of mitochondrial enzymes by the attachment of lipoic acid groups	Octanoyltransferase, mitochondrial (EC 2.3.1.181) (Lipoate biosynthesis protein) (Lipoate-protein ligase) (Lipoyl ligase) (Lipoyl/octanoyl transferase) (Octanoyl-[acyl-carrier-protein]-protein N-octanoyltransferase)	Q06005	CNAG_03473		Lipoyl(Octanoyl) transferase
AMB	YGR248W	1.04153	1.25132e-05	SOL4	6-phosphogluconolactonase; protein abundance increases in response to DNA replication stress; SOL4 has a paralog, SOL3, that arose from the whole genome duplication	6-phosphogluconolactonase 4 (6PGL) (EC 3.1.1.31)	P53315	CNAG_01216		6-phosphogluconolactonase (6PGL) (EC 3.1.1.31)
AMB	YGR248W	1.04153	1.25132e-05	SOL4	6-phosphogluconolactonase; protein abundance increases in response to DNA replication stress; SOL4 has a paralog, SOL3, that arose from the whole genome duplication	6-phosphogluconolactonase 4 (6PGL) (EC 3.1.1.31)	P53315	CNAG_02133	SOL3	6-phosphogluconolactonase (6PGL) (EC 3.1.1.31)
AMB	YPL111W	1.14289	1.26854e-05	CAR1	Arginase, catabolizes arginine to ornithine and urea; expression responds to both induction by arginine and nitrogen catabolite repression; disruption decreases production of carcinogen ethyl carbamate during wine fermentation and also enhances freeze tolerance	Arginase (EC 3.5.3.1)	P00812	CNAG_03542		Arginase (EC 3.5.3.1)
AMB	YKL001C	-0.935596	1.27358e-05	MET14	Adenylylsulfate kinase; required for sulfate assimilation and involved in methionine metabolism; human homolog PAPSS2 complements yeast null mutant	Adenylyl-sulfate kinase (EC 2.7.1.25) (ATP adenosine-5'-phosphosulfate 3'-phosphotransferase) (Adenosine-5'-phosphosulfate kinase) (APS kinase)	Q02196	CNAG_02202		Adenylyl-sulfate kinase (EC 2.7.1.25)
AMB	YLR327C	1.29742	1.27358e-05	TMA10	Protein of unknown function that associates with ribosomes; protein abundance increases in response to DNA replication stress; TMA10 has a paralog, STF2, that arose from the whole genome duplication	Translation machinery-associated protein 10	Q06177
AMB	YNL194C	1.18759	1.27373e-05		Integral membrane protein; required for sporulation and plasma membrane sphingolipid content; similar to SUR7; GFP-fusion protein is induced in response to the DNA-damaging agent MMS; GFP-fusion protein is more abundant at MCCs (membrane compartment occupied by Can1) in the presence of glycerol and oleate; YNL194C has a paralog, FMP45, that arose from the whole genome duplication	Uncharacterized plasma membrane protein YNL194C	P40169
AMB	YHL044W	0.859134	1.29409e-05		Putative integral membrane protein; member of DUP240 gene family; green fluorescent protein (GFP)-fusion protein localizes to the plasma membrane in a punctate pattern	DUP240 protein YHL044W	P38727
AMB	YLR438C-A	-0.538456	1.29409e-05	LSM3	Lsm (Like Sm) protein; part of heteroheptameric complexes (Lsm2p-7p and either Lsm1p or 8p): cytoplasmic Lsm1p complex involved in mRNA decay; nuclear Lsm8p complex part of U6 snRNP and possibly involved in processing tRNA, snoRNA, and rRNA; protein increases in abundance and relocalizes from nucleus to cytoplasmic foci upon DNA replication stress	U6 snRNA-associated Sm-like protein LSm3 (SmX4 protein)	P57743	CNAG_00781	LSM3	U6 snRNA-associated Sm-like protein LSm3
AMB	YML016C	0.522575	1.29409e-05	PPZ1	Serine/threonine protein phosphatase Z, isoform of Ppz2p; involved in regulation of potassium transport, which affects osmotic stability, cell cycle progression, and halotolerance	Serine/threonine-protein phosphatase PP-Z1 (EC 3.1.3.16)	P26570	CNAG_03673		Serine/threonine-protein phosphatase (EC 3.1.3.16)
AMB	YIL094C	1.11311	1.29409e-05	LYS12	Homo-isocitrate dehydrogenase; an NAD-linked mitochondrial enzyme required for the fourth step in the biosynthesis of lysine, in which homo-isocitrate is oxidatively decarboxylated to alpha-ketoadipate	Homoisocitrate dehydrogenase, mitochondrial (HIcDH) (EC 1.1.1.87)	P40495	CNAG_01264		Homoisocitrate dehydrogenase
AMB	YIL094C	1.11311	1.29409e-05	LYS12	Homo-isocitrate dehydrogenase; an NAD-linked mitochondrial enzyme required for the fourth step in the biosynthesis of lysine, in which homo-isocitrate is oxidatively decarboxylated to alpha-ketoadipate	Homoisocitrate dehydrogenase, mitochondrial (HIcDH) (EC 1.1.1.87)	P40495	CNAG_04468		Tartrate dehydrogenase
AMB	YIL094C	1.11311	1.29409e-05	LYS12	Homo-isocitrate dehydrogenase; an NAD-linked mitochondrial enzyme required for the fourth step in the biosynthesis of lysine, in which homo-isocitrate is oxidatively decarboxylated to alpha-ketoadipate	Homoisocitrate dehydrogenase, mitochondrial (HIcDH) (EC 1.1.1.87)	P40495	CNAG_04535		Tartrate dehydrogenase
AMB	YIL094C	1.11311	1.29409e-05	LYS12	Homo-isocitrate dehydrogenase; an NAD-linked mitochondrial enzyme required for the fourth step in the biosynthesis of lysine, in which homo-isocitrate is oxidatively decarboxylated to alpha-ketoadipate	Homoisocitrate dehydrogenase, mitochondrial (HIcDH) (EC 1.1.1.87)	P40495	CNAG_07363		Isocitrate dehydrogenase [NAD] subunit, mitochondrial
AMB	YEL065W	0.933076	1.29661e-05	SIT1	Ferrioxamine B transporter; member of the ARN family of transporters that specifically recognize siderophore-iron chelates; transcription is induced during iron deprivation and diauxic shift; potentially phosphorylated by Cdc28p	Siderophore iron transporter 1 (Ferrioxamine B permease) (Siderophore iron transporter ARN3)	P39980	CNAG_00815	SIT1	MFS transporter, SIT family, siderophore-iron:H symporter
AMB	YEL065W	0.933076	1.29661e-05	SIT1	Ferrioxamine B transporter; member of the ARN family of transporters that specifically recognize siderophore-iron chelates; transcription is induced during iron deprivation and diauxic shift; potentially phosphorylated by Cdc28p	Siderophore iron transporter 1 (Ferrioxamine B permease) (Siderophore iron transporter ARN3)	P39980	CNAG_07519		Uncharacterized protein
AMB	YJR016C	0.999895	1.38563e-05	ILV3	Dihydroxyacid dehydratase; catalyzes third step in the common pathway leading to biosynthesis of branched-chain amino acids	Dihydroxy-acid dehydratase, mitochondrial (DAD) (EC 4.2.1.9) (2,3-dihydroxy acid hydrolyase)	P39522	CNAG_05497		Dihydroxy-acid dehydratase
AMB	YEL067C	1.14757	1.44933e-05		Putative protein of unknown function; the authentic, non-tagged protein is detected in highly purified mitochondria in high-throughput studies	Uncharacterized protein YEL067C	P39978
AMB	YDR133C	0.972471	1.51384e-05		Dubious open reading frame; unlikely to encode a functional protein, based on available experimental and comparative sequence data; partially overlaps YDR134C
AMB	YJR025C	0.774762	1.55207e-05	BNA1	3-hydroxyanthranilic acid dioxygenase; required for the de novo biosynthesis of NAD from tryptophan via kynurenine; expression regulated by Hst1p	3-hydroxyanthranilate 3,4-dioxygenase (EC 1.13.11.6) (3-hydroxyanthranilate oxygenase) (3-HAO) (3-hydroxyanthranilic acid dioxygenase) (HAD) (Biosynthesis of nicotinic acid protein 1)	P47096	CNAG_04080	BNA1	3-hydroxyanthranilate 3,4-dioxygenase (EC 1.13.11.6) (3-hydroxyanthranilate oxygenase) (3-HAO) (3-hydroxyanthranilic acid dioxygenase) (HAD) (Biosynthesis of nicotinic acid protein 1)
AMB	YLR112W	0.865887	1.58242e-05		Dubious open reading frame; unlikely to encode a functional protein, based on available experimental and comparative sequence data	Uncharacterized protein YLR112W	Q12130
AMB	YOR092W	0.674405	1.60364e-05	ECM3	Non-essential protein of unknown function; involved in signal transduction and the genotoxic response; induced rapidly in response to treatment with 8-methoxypsoralen and UVA irradiation; relocalizes from ER to cytoplasm upon DNA replication stress; ECM3 has a paralog, YNL095C, that arose from the whole genome duplication	Protein ECM3 (Extracellular mutant protein 3)	Q99252	CNAG_04846		Membrane protein
AMB	YKR039W	2.09747	1.7035e-05	GAP1	General amino acid permease; Gap1p senses the presence of amino acid substrates to regulate localization to the plasma membrane when needed; essential for invasive growth	General amino-acid permease GAP1	P19145	CNAG_02539		AAT family amino acid transporter
AMB	YKR039W	2.09747	1.7035e-05	GAP1	General amino acid permease; Gap1p senses the presence of amino acid substrates to regulate localization to the plasma membrane when needed; essential for invasive growth	General amino-acid permease GAP1	P19145	CNAG_07902		AAT family amino acid transporter
AMB	YKL068W-A	-0.79021	1.72122e-05		Putative protein of unknown function; identified by homology to <i>Ashbya gossypii</i>	Uncharacterized protein YKL068W-A	Q3E826
AMB	YPL092W	0.731711	1.87936e-05	SSU1	Plasma membrane sulfite pump involved in sulfite metabolism; required for efficient sulfite efflux; major facilitator superfamily protein	Sulfite efflux pump SSU1 (Sulfite sensitivity protein SSU1)	P41930	CNAG_00529		Sulfite transporter
AMB	YPL207W	-0.779283	1.90278e-05	TYW1	Iron-sulfer protein required for synthesis of Wybutosine modified tRNA; Wybutosine is a modified guanosine found at the 3'-position adjacent to the anticodon of phenylalanine tRNA which supports reading frame maintenance by stabilizing codon-anticodon interactions; induction by Yap5p in response to iron provides protection from high iron toxicity; overexpression results in increased cellular iron	S-adenosyl-L-methionine-dependent tRNA 4-demethylwyosine synthase (EC 4.1.3.44) (tRNA wybutosine-synthesizing protein 1)	Q08960
AMB	YJL141C	0.881277	1.90278e-05	YAK1	Serine-threonine protein kinase; component of a glucose-sensing system that inhibits growth in response to glucose availability; upon nutrient deprivation Yak1p phosphorylates Pop2p to regulate mRNA deadenylation, the co-repressor Crf1p to inhibit transcription of ribosomal genes, and the stress-responsive transcription factors Hsf1p and Msn2p; nuclear localization negatively regulated by the Ras…	Dual specificity protein kinase YAK1 (EC 2.7.12.1)	P14680	CNAG_04197		CMGC/DYRK/YAK protein kinase
AMB	YLL028W	1.1218	1.90278e-05	TPO1	Polyamine transporter of the major facilitator superfamily; member of the 12-spanner drug:H(+) antiporter DHA1 family; recognizes spermine, putrescine, and spermidine; catalyzes uptake of polyamines at alkaline pH and excretion at acidic pH; during oxidative stress exports spermine, spermidine from the cell, which controls timing of expression of stress-responsive genes; phosphorylation enhances …	Polyamine transporter 1	Q07824	CNAG_03485		Polyamine transporter 1
AMB	YAL062W	0.535382	1.90278e-05	GDH3	NADP(+)-dependent glutamate dehydrogenase; synthesizes glutamate from ammonia and alpha-ketoglutarate; rate of alpha-ketoglutarate utilization differs from Gdh1p; expression regulated by nitrogen and carbon sources; GDH3 has a paralog, GDH1, that arose from the whole genome duplication	NADP-specific glutamate dehydrogenase 2 (NADP-GDH 2) (EC 1.4.1.4) (NADP-dependent glutamate dehydrogenase 2)	P39708	CNAG_01577		Glutamate dehydrogenase
AMB	YJR154W	0.845273	1.94401e-05		Putative protein of unknown function; green fluorescent protein (GFP)-fusion protein localizes to the cytoplasm	Uncharacterized protein YJR154W	P47181	CNAG_00911		Phytanoyl-CoA dioxygenase
AMB	YAR015W	-1.05768	1.94401e-05	ADE1	N-succinyl-5-aminoimidazole-4-carboxamide ribotide synthetase; required for 'de novo' purine nucleotide biosynthesis; red pigment accumulates in mutant cells deprived of adenine; protein abundance increases in response to DNA replication stress	Phosphoribosylaminoimidazole-succinocarboxamide synthase (EC 6.3.2.6) (SAICAR synthetase)	P27616	CNAG_00143		Phosphoribosylaminoimidazolesuccinocarboxamide synthase
AMB	YPL106C	-0.776087	1.94401e-05	SSE1	ATPase component of heat shock protein Hsp90 chaperone complex; serves as nucleotide exchange factor to load ATP onto the SSA class of cytosolic Hsp70s; plays a role in prion propagation and determining prion variants; binds unfolded proteins; member of Hsp110 subclass of HSP70 proteins; deletion results in spindle elongation in S phase; SSE1 has a paralog, SSE2, that arose from the whole genome …	Heat shock protein homolog SSE1 (Chaperone protein MSI3)	P32589	CNAG_06208		Heat shock 70kDa protein 4
AMB	YGR032W	-1.16002	1.97033e-05	GSC2	Catalytic subunit of 1,3-beta-glucan synthase; involved in formation of the inner layer of the spore wall; activity positively regulated by Rho1p and negatively by Smk1p; GSC2 has a paralog, FKS1, that arose from the whole genome duplication	1,3-beta-glucan synthase component GSC2 (EC 2.4.1.34) (1,3-beta-D-glucan-UDP glucosyltransferase) (FK506 sensitivity protein 2) (Glucan synthase of cerevisiae protein 2)	P40989	CNAG_06508	FKS1	1,3-beta-glucan synthase component FKS1 (EC 2.4.1.34)
AMB	YLL055W	0.641256	1.97794e-05	YCT1	High-affinity cysteine-specific transporter; has similarity to the Dal5p family of transporters; green fluorescent protein (GFP)-fusion protein localizes to the endoplasmic reticulum; YCT1 is not an essential gene	High affinity cysteine transporter	Q12235
AMB	YEL017C-A	-0.514889	1.98691e-05	PMP2	Proteolipid associated with plasma membrane H(+)-ATPase (Pma1p); regulates plasma membrane H(+)-ATPase activity; protein abundance increases in response to DNA replication stress; PMP2 has a paralog, PMP1, that arose from the whole genome duplication	Plasma membrane ATPase proteolipid 2	P40975
AMB	YIL011W	0.782712	2.02234e-05	TIR3	Cell wall mannoprotein; member of Srp1p/Tip1p family of serine-alanine-rich proteins; expressed under anaerobic conditions and required for anaerobic growth; TIR3 has a paralog, TIR2, that arose from the whole genome duplication	Cell wall protein TIR3 (TIP1-related protein 3)	P40552
AMB	YJR009C	-1.61437	2.02652e-05	TDH2	Glyceraldehyde-3-phosphate dehydrogenase (GAPDH), isozyme 2; involved in glycolysis and gluconeogenesis; tetramer that catalyzes reaction of glyceraldehyde-3-phosphate to 1,3 bis-phosphoglycerate; detected in cytoplasm and cell wall; protein abundance increases in response to DNA replication stress; GAPDH-derived antimicrobial peptides are active against a wide variety of wine-related yeasts and …	Glyceraldehyde-3-phosphate dehydrogenase 2 (GAPDH 2) (EC 1.2.1.12)	P00358	CNAG_06699	GPD	Glyceraldehyde-3-phosphate dehydrogenase (EC 1.2.1.12)
AMB	YBR249C	1.00011	2.04659e-05	ARO4	3-deoxy-D-arabino-heptulosonate-7-phosphate (DAHP) synthase; catalyzes the first step in aromatic amino acid biosynthesis and is feedback-inhibited by tyrosine or high concentrations of phenylalanine or tryptophan; relative distribution to the nucleus increases upon DNA replication stress	Phospho-2-dehydro-3-deoxyheptonate aldolase, tyrosine-inhibited (EC 2.5.1.54) (3-deoxy-D-arabino-heptulosonate 7-phosphate synthase) (DAHP synthase) (Phospho-2-keto-3-deoxyheptonate aldolase)	P32449	CNAG_01400		Phospho-2-dehydro-3-deoxyheptonate aldolase (EC 2.5.1.54)
AMB	YBR249C	1.00011	2.04659e-05	ARO4	3-deoxy-D-arabino-heptulosonate-7-phosphate (DAHP) synthase; catalyzes the first step in aromatic amino acid biosynthesis and is feedback-inhibited by tyrosine or high concentrations of phenylalanine or tryptophan; relative distribution to the nucleus increases upon DNA replication stress	Phospho-2-dehydro-3-deoxyheptonate aldolase, tyrosine-inhibited (EC 2.5.1.54) (3-deoxy-D-arabino-heptulosonate 7-phosphate synthase) (DAHP synthase) (Phospho-2-keto-3-deoxyheptonate aldolase)	P32449	CNAG_04951		Phospho-2-dehydro-3-deoxyheptonate aldolase (EC 2.5.1.54)
AMB	YNL229C	0.406029	2.11292e-05	URE2	Nitrogen catabolite repression transcriptional regulator; inhibits GLN3 transcription in good nitrogen source; role in sequestering Gln3p and Gat1p to the cytoplasm; has glutathione peroxidase activity and can mutate to acquire GST activity; self-assembly under limited nitrogen conditions creates [URE3] prion and releases catabolite repression	Transcriptional regulator URE2 (Disulfide reductase) (EC 1.8.4.-) (Glutathione peroxidase) (EC 1.11.1.9)	P23202	CNAG_04110		Glutathione S-transferase
AMB	YOR201C	0.681291	2.12594e-05	MRM1	Ribose methyltransferase; modifies a functionally critical, conserved nucleotide in mitochondrial 21S rRNA	rRNA methyltransferase 1, mitochondrial (EC 2.1.1.-) (21S rRNA (guanosine(2270)-2'-O)-methyltransferase) (21S rRNA [Gm2270] 2'-O-methyltransferase) (Mitochondrial large ribosomal RNA ribose methylase) (Petite colonies protein 56)	P25270
AMB	YGL066W	0.473514	2.26978e-05	SGF73	Subunit of DUBm module of SAGA and SLIK; has roles in anchoring deubiquitination module (DUBm) into SAGA and SLIK complexes, maintaining organization and ubiquitin-binding conformation of Ubp8p, thereby contributing to overall DUBm activity; involved in preinitiation complex assembly at promoters; relocalizes to cytosol under hypoxia; human homolog ATXN7 implicated in spinocerebellar ataxia, and …	SAGA-associated factor 73 (73 kDa SAGA-associated factor) (SAGA histone acetyltransferase complex 73 kDa subunit)	P53165	CNAG_03210
AMB	YLL061W	-0.733917	2.3844e-05	MMP1	High-affinity S-methylmethionine permease; required for utilization of S-methylmethionine as a sulfur source; has similarity to S-adenosylmethionine permease Sam3p	S-methylmethionine permease 1	Q12372
AMB	YPL003W	0.721978	2.39885e-05	ULA1	Protein that activates Rub1p (NEDD8) before neddylation; acts together with Uba3p; may play a role in protein degradation	NEDD8-activating enzyme E1 regulatory subunit (E1 N-terminus-related protein 2) (Ubiquitin-activating enzyme E1-like 1) (Ubiquitin-like activation protein 1)	Q12059	CNAG_06219		NEDD8-activating enzyme E1 regulatory subunit
AMB	YPL032C	-0.799711	2.52032e-05	SVL3	Protein of unknown function; mutant phenotype suggests a potential role in vacuolar function; green fluorescent protein (GFP)-fusion protein localizes to the cell periphery, cytoplasm, bud, and bud neck; relocalizes from bud neck to cytoplasm upon DNA replication stress; SVL3 has a paralog, PAM1, that arose from the whole genome duplication	Styryl dye vacuolar localization protein 3	Q03088
AMB	YHR195W	0.488742	2.53508e-05	NVJ1	Nuclear envelope protein; anchored to the nuclear inner membrane, that interacts with the vacuolar membrane protein Vac8p to promote formation of nucleus-vacuole junctions during piecemeal microautophagy of the nucleus (PMN)	Nucleus-vacuole junction protein 1	P38881
AMB	YPR035W	1.76603	2.54696e-05	GLN1	Glutamine synthetase (GS); synthesizes glutamine from glutamate and ammonia; with Glt1p, forms the secondary pathway for glutamate biosynthesis from ammonia; expression regulated by nitrogen source and by amino acid limitation; forms filaments of back-to-back stacks of cylindrical homo-decamers at low pH, leading to enzymatic inactivation and storage during states of advanced cellular starvation;…	Glutamine synthetase (GS) (EC 6.3.1.2) (Glutamate--ammonia ligase)	P32288	CNAG_00457	GLN1	Glutamine synthetase (EC 6.3.1.2)
AMB	YEL039C	0.909566	2.66552e-05	CYC7	Cytochrome c isoform 2, expressed under hypoxic conditions; also known as iso-2-cytochrome c; electron carrier of the mitochondrial intermembrane space that transfers electrons from ubiquinone-cytochrome c oxidoreductase to cytochrome c oxidase during cellular respiration; protein abundance increases in response to DNA replication stress; CYC7 has a paralog, CYC1, that arose from the whole genome…	Cytochrome c iso-2	P00045	CNAG_00716		Cytochrome c
AMB	YNL180C	0.756165	2.67714e-05	RHO5	Non-essential small GTPase of the Rho/Rac family of Ras-like proteins; RAC1 ortholog; regulated by phosphorylation and ubiquitination; likely involved in protein kinase C (Pkc1p)-dependent signal transduction pathway that controls cell integrity	GTP-binding protein RHO5	P53879
AMB	YIR032C	1.84105	2.68152e-05	DAL3	Ureidoglycolate lyase; converts ureidoglycolate to glyoxylate and urea in the third step of allantoin degradation; expression is sensitive to nitrogen catabolite repression; this enzyme is sometimes referred to "ureidoglycolate hydrolase" but should not be confused with the Arabidopsis thaliana ureidoglycolate hydrolase enzyme which converts ureidoglycolate to glyoxylate, ammonia and carbon dioxi…	Ureidoglycolate lyase (EC 4.3.2.3) (Degradation of allantoin protein 3) (Ureidoglycolatase) (Ureidoglycolate hydrolase)	P32459
AMB	YJR073C	-0.959669	2.72157e-05	OPI3	Methylene-fatty-acyl-phospholipid synthase; catalyzes the last two steps in phosphatidylcholine biosynthesis; also known as phospholipid methyltransferase	Phosphatidyl-N-methylethanolamine N-methyltransferase (EC 2.1.1.17) (EC 2.1.1.71) (Overproducer of inositol protein 3) (Phospholipid methyltransferase) (PLMT)	P05375	CNAG_06839		Phosphatidyl-N-methylethanolamine N-methyltransferase (EC 2.1.1.71) (Phospholipid methyltransferase) (PLMT)
AMB	YPR184W	0.936502	2.72157e-05	GDB1	Glycogen debranching enzyme; contains glucanotranferase and alpha-1,6-amyloglucosidase activities; required for glycogen degradation; phosphorylated in mitochondria; activity is inhibited by Igd1p; protein abundance increases in response to DNA replication stress	Glycogen debranching enzyme (Glycogen debrancher) [Includes: 4-alpha-glucanotransferase (EC 2.4.1.25) (Oligo-1,4-1,4-glucantransferase); Amylo-alpha-1,6-glucosidase (Amylo-1,6-glucosidase) (EC 3.2.1.33) (Dextrin 6-alpha-D-glucosidase)]	Q06625	CNAG_04879		Glycogen debranching enzyme
AMB	YBR046C	0.730512	2.75606e-05	ZTA1	NADPH-dependent quinone reductase; GFP-tagged protein localizes to the cytoplasm and nucleus; has similarity to E. coli quinone oxidoreductase and to human zeta-crystallin	Probable quinone oxidoreductase (EC 1.6.5.5) (NADPH:quinone reductase)	P38230	CNAG_03618		NADPH2:quinone reductase
AMB	YDR263C	0.863835	2.79397e-05	DIN7	Mitochondrial nuclease functioning in DNA repair and replication; modulates the stability of the mitochondrial genome, induced by exposure to mutagens, also induced during meiosis at a time nearly coincident with commitment to recombination; DIN7 has a paralog, EXO1, that arose from the whole genome duplication	DNA damage-inducible protein DIN7 (EC 3.1.-.-)	Q12086	CNAG_06793		Exonuclease 1
AMB	YIL066C	1.2329	2.97543e-05	RNR3	Minor isoform of large subunit of ribonucleotide-diphosphate reductase; the RNR complex catalyzes rate-limiting step in dNTP synthesis, regulated by DNA replication and DNA damage checkpoint pathways via localization of small subunits; RNR3 has a paralog, RNR1, that arose from the whole genome duplication	Ribonucleoside-diphosphate reductase large chain 2 (EC 1.17.4.1) (Ribonucleotide reductase DNA damage-inducible regulatory subunit 2) (Ribonucleotide reductase R1 subunit 2) (Ribonucleotide reductase large subunit 2)	P21672	CNAG_02208		Ribonucleoside-diphosphate reductase (EC 1.17.4.1)
AMB	YJL106W	0.843381	3.16403e-05	IME2	Serine/threonine protein kinase involved in activation of meiosis; associates with Ime1p and mediates its stability, activates Ndt80p; IME2 expression is positively regulated by Ime1p; human CDK2 can complement ime2 null mutant	Meiosis induction protein kinase IME2/SME1 (EC 2.7.11.1)	P32581	CNAG_06193	CRK1	CMGC/RCK protein kinase
AMB	YPR185W	0.458014	3.19501e-05	ATG13	Regulatory subunit of the Atg1p signaling complex; stimulates Atg1p kinase activity; required for vesicle formation during autophagy and the cytoplasm-to-vacuole targeting (Cvt) pathway; contains a HORMA domain required for autophagy and for recruitment of the phosphatidylinositol 3-kinase complex subunit Atg14p to the pre-autophagosomal structure	Autophagy-related protein 13	Q06628	CNAG_00778		Autophagy-related protein 13
AMB	YLR420W	-0.647673	3.32148e-05	URA4	Dihydroorotase; catalyzes the third enzymatic step in the de novo biosynthesis of pyrimidines, converting carbamoyl-L-aspartate into dihydroorotate	Dihydroorotase (DHOase) (EC 3.5.2.3)	P20051	CNAG_00734
AMB	YIL047C	-0.654573	3.38186e-05	SYG1	Plasma membrane protein of unknown function; truncation and overexpression suppresses lethality of G-alpha protein deficiency	Protein SYG1	P40528	CNAG_04277		Uncharacterized protein
AMB	YER042W	-0.810517	3.38533e-05	MXR1	Methionine-S-sulfoxide reductase; involved in the response to oxidative stress; protects iron-sulfur clusters from oxidative inactivation along with MXR2; involved in the regulation of lifespan; reduced activity of human homolog implicated in Alzheimer disease	Peptide methionine sulfoxide reductase (EC 1.8.4.11) (Peptide-methionine (S)-S-oxide reductase) (Peptide Met(O) reductase) (Protein-methionine-S-oxide reductase)	P40029	CNAG_03144		Peptide-methionine (S)-S-oxide reductase
AMB	YNL240C	0.546489	3.38533e-05	NAR1	Subunit of the cytosolic iron-sulfur (FeS) protein assembly machinery; required for maturation of cytosolic and nuclear FeS proteins and for normal resistance to oxidative stress; deficiency results in shortened lifespan and sensitivity to paraquat; homologous to human Narf	Cytosolic Fe-S cluster assembly factor NAR1 (Nuclear architecture-related protein 1)	P23503	CNAG_04202		Cytosolic Fe-S cluster assembly factor NAR1
AMB	YOR173W	0.984769	3.4026e-05	DCS2	m(7)GpppX pyrophosphatase regulator; non-essential, stress induced regulatory protein; modulates m7G-oligoribonucleotide metabolism; inhibits Dcs1p; regulated by Msn2p, Msn4p, and the Ras-cAMP-cAPK signaling pathway; mutant has increased aneuploidy tolerance; DCS2 has a paralog, DCS1, that arose from the whole genome duplication	Inactive diphosphatase DCS2 (Histidine triad protein) (Protein Dcs2p)	Q12123	CNAG_06359		Scavenger mRNA-decapping enzyme DcpS
AMB	YBR212W	0.479305	3.4026e-05	NGR1	RNA binding protein that negatively regulates growth rate; interacts with the 3' UTR of the mitochondrial porin (POR1) mRNA and enhances its degradation; overexpression impairs mitochondrial function; interacts with Dhh1p to mediate POR1 mRNA decay; expressed in stationary phase	Negative growth regulatory protein NGR1 (RNA-binding protein RBP1)	P32831
AMB	YBR006W	0.697201	3.44036e-05	UGA2	Succinate semialdehyde dehydrogenase; involved in the utilization of gamma-aminobutyrate (GABA) as a nitrogen source; part of the 4-aminobutyrate and glutamate degradation pathways; localized to the cytoplasm	Succinate-semialdehyde dehydrogenase [NADP(+)] (SSDH) (EC 1.2.1.16)	P38067	CNAG_01027		Succinate-semialdehyde dehydrogenase (NADP )
AMB	YBR006W	0.697201	3.44036e-05	UGA2	Succinate semialdehyde dehydrogenase; involved in the utilization of gamma-aminobutyrate (GABA) as a nitrogen source; part of the 4-aminobutyrate and glutamate degradation pathways; localized to the cytoplasm	Succinate-semialdehyde dehydrogenase [NADP(+)] (SSDH) (EC 1.2.1.16)	P38067	CNAG_04467		Succinate-semialdehyde dehydrogenase (EC 1.2.1.16)
AMB	YGR267C	0.504069	3.51621e-05	FOL2	GTP-cyclohydrolase I, catalyzes first step in folic acid biosynthesis; human homolog GCH1 is implicated in dopa-responsive dystonia (DRD), and can complement yeast null mutant	GTP cyclohydrolase 1 (EC 3.5.4.16) (GTP cyclohydrolase I) (GTP-CH-I)	P51601	CNAG_04010		GTP cyclohydrolase I
AMB	YHR162W	0.732219	3.62137e-05	MPC2	Highly conserved subunit of the mitochondrial pyruvate carrier (MPC); expressed during growth on fermentable carbon sources, and heterodimerizes with Mpc1p to form the fermentative isoform of MPC; MPC localizes to the mitochondrial inner membrane and mediates pyruvate uptake; MPC2 paralog, MPC3, heterodimerizes with Mpc1p to form the respiratory MPC isoform	Mitochondrial pyruvate carrier 2 (MPC2)	P38857	CNAG_00092		Mitochondrial pyruvate carrier
AMB	YPL086C	-0.75174	3.62946e-05	ELP3	Subunit of Elongator complex; Elongator is required for modification of wobble nucleosides in tRNA; exhibits histone acetyltransferase activity that is directed to histones H3 and H4; disruption confers resistance to K. lactis zymotoxin; human homolog ELP3 can partially complement yeast elp3 null mutant	Elongator complex protein 3 (EC 2.3.1.48) (Gamma-toxin target 3)	Q02908	CNAG_07572	ELP3	Elongator complex protein 3 (EC 2.3.1.48)
AMB	YKL103C	0.821787	3.62946e-05	APE1	Vacuolar aminopeptidase yscI; zinc metalloproteinase that belongs to the peptidase family M18; often used as a marker protein in studies of autophagy and cytosol to vacuole targeting (CVT) pathway; protein increases in abundance and relative distribution to cytoplasmic foci increases upon DNA replication stress	Vacuolar aminopeptidase 1 (EC 3.4.11.22) (Aminopeptidase yscI) (Leucine aminopeptidase IV) (LAPIV) (Lysosomal aminopeptidase III) (Polypeptidase) (Vacuolar aminopeptidase I)	P14904
AMB	YJR129C	-1.6977	3.62946e-05	EFM3	S-adenosylmethionine-dependent methyltransferase; seven-beta-strand lysine methyltransferase which trimethylates translation elongation factor EF2 (Eft1p and Eft2p) at lysine 509; green fluorescent protein (GFP)-fusion protein localizes to the cytoplasm; ortholog of human gene FAM86A	Protein-lysine N-methyltransferase EFM3 (EC 2.1.1.-) (Elongation factor methyltransferase 3)	P47163	CNAG_00231		Uncharacterized protein
AMB	YBR104W	1.08369	3.62946e-05	YMC2	Putative mitochondrial inner membrane transporter; proposed role in oleate metabolism and glutamate biosynthesis; member of the mitochondrial carrier (MCF) family; YMC2 has a paralog, YMC1, that arose from the whole genome duplication	Carrier protein YMC2, mitochondrial	P38087	CNAG_03386		Solute carrier family 25 (Mitochondrial carnitine/acylcarnitine transporter), member 20/29
AMB	YOL140W	0.776449	3.6956e-05	ARG8	Acetylornithine aminotransferase; catalyzes the fourth step in the biosynthesis of the arginine precursor ornithine	Acetylornithine aminotransferase, mitochondrial (ACOAT) (EC 2.6.1.11)	P18544	CNAG_00622	ARG8	Acetylornithine aminotransferase
AMB	YOL140W	0.776449	3.6956e-05	ARG8	Acetylornithine aminotransferase; catalyzes the fourth step in the biosynthesis of the arginine precursor ornithine	Acetylornithine aminotransferase, mitochondrial (ACOAT) (EC 2.6.1.11)	P18544	CNAG_05134		Ornithine aminotransferase (EC 2.6.1.13)
AMB	YLR401C	-0.912141	3.72448e-05	DUS3	Dihydrouridine synthase; member of a widespread family of conserved proteins including Smm1p, Dus1p, and Dus4p; contains a consensus oleate response element (ORE) in its promoter region; forms nuclear foci upon DNA replication stress	tRNA-dihydrouridine(47) synthase [NAD(P)(+)] (EC 1.3.1.89) (tRNA-dihydrouridine synthase 3)	Q06053	CNAG_06997		tRNA-dihydrouridine(47) synthase [NAD(P)(+)] (EC 1.3.1.-) (EC 1.3.1.89) (tRNA-dihydrouridine synthase 3)
AMB	YLR099W-A	-0.655501	3.79544e-05	MIM2	Mitochondrial protein required for outer membrane protein import; involved in import of the subset of proteins with multiple alpha-helical transmembrane segments, including Ugo1p, Tom20p, and Fzo1p; component of a large protein complex in the outer membrane that includes Mim1p; not essential in W303 strain background	Uncharacterized protein YLR099W-A	Q3E798	CNAG_04701		Uncharacterized protein
AMB	YHR080C	0.586319	3.86287e-05	LAM4	Sterol-binding protein that localizes to puncta in the cortical ER; sterol binding occurs via two StART-like domains; one of six StART-like domain-containing proteins in yeast that may be involved in intracellular sterol transfer between membranes; conserved across eukaryotes; has both GRAM and StART-like (VASt) domains; the authentic, non-tagged protein is detected in highly purified mitochondri…	Membrane-anchored lipid-binding protein LAM4 (Lipid transfer at contact site protein 3) (Lipid transfer protein anchored at membrane contact sites 1)	P38800	CNAG_00650		GRAM domain-containing protein
AMB	YML008C	-0.490793	4.26697e-05	ERG6	Delta(24)-sterol C-methyltransferase; converts zymosterol to fecosterol in the ergosterol biosynthetic pathway by methylating position C-24; localized to lipid particles, the plasma membrane-associated endoplasmic reticulum, and the mitochondrial outer membrane	Sterol 24-C-methyltransferase (EC 2.1.1.41) (Delta(24)-sterol C-methyltransferase)	P25087	CNAG_03819	ERG6	Sterol 24-C-methyltransferase
AMB	YOR304W	-0.429826	4.38879e-05	ISW2	ATP-dependent DNA translocase involved in chromatin remodeling; ATPase component that, with Itc1p, forms a complex required for repression of a-specific genes, INO1, and early meiotic genes during mitotic growth; the Isw2 complex exhibits basal levels of chromatin binding throughout the genome as well as target-specific chromatin interactions; targeted by Ume6p- and Sua7p-dependent DNA looping to…	ISWI chromatin-remodeling complex ATPase ISW2 (EC 3.6.4.-) (Imitation switch protein 2)	Q08773	CNAG_05552		Transcription activator snf2l1
AMB	YNL022C	-0.818598	4.40415e-05	RCM1	rRNA m5C methyltransferase; methylates cytosine at position 2278 of 25S rRNA while Nop2p methylates cytosine at position 2870; contains seven beta-strand methyltransferase motif; localized to the nucleolus; interacts with Trm112p; homolog of NSUN5A, a human gene which is deleted in Williams-Beuren Syndrome	25S rRNA (cytosine(2278)-C(5))-methyltransferase (EC 2.1.1.311) (rRNA m(5)C methyltransferase 1)	P53972	CNAG_02185		Nuclear protein
AMB	YPL256C	-0.607884	4.40415e-05	CLN2	G1 cyclin involved in regulation of the cell cycle; activates Cdc28p kinase to promote the G1 to S phase transition; late G1 specific expression depends on transcription factor complexes, MBF (Swi6p-Mbp1p) and SBF (Swi6p-Swi4p); CLN2 has a paralog, CLN1, that arose from the whole genome duplication; cell cycle arrest phenotype of the cln1 cln2 cln3 triple null mutant is complemented by any of hum…	G1/S-specific cyclin CLN2	P20438
AMB	YCR053W	0.665825	4.40415e-05	THR4	Threonine synthase; conserved protein that catalyzes formation of threonine from O-phosphohomoserine; expression is regulated by the GCN4-mediated general amino acid control pathway	Threonine synthase (TS) (EC 4.2.3.1)	P16120	CNAG_03612		Threonine synthase
AMB	YHR039C	-0.401167	4.66589e-05	MSC7	Protein of unknown function; green fluorescent protein (GFP)-fusion protein localizes to the endoplasmic reticulum; msc7 mutants are defective in directing meiotic recombination events to homologous chromatids	Putative aldehyde dehydrogenase-like protein YHR039C (EC 1.2.1.-) (Meiotic sister-chromatid recombination protein 7)	P38694	CNAG_05029		Meiotic Sister-Chromatid recombination aldehyde dehydrogenase
AMB	YFR025C	0.461277	4.8136e-05	HIS2	Histidinolphosphatase; catalyzes the eighth step in histidine biosynthesis; mutations cause histidine auxotrophy and sensitivity to Cu, Co, and Ni salts; transcription is regulated by general amino acid control	Histidinol-phosphatase (HolPase) (EC 3.1.3.15)	P38635	CNAG_02861		Histidinol-phosphatase (PHP family)
AMB	YOL158C	0.8351	4.89128e-05	ENB1	Endosomal ferric enterobactin transporter; expressed under conditions of iron deprivation; member of the major facilitator superfamily; expression is regulated by Rcs1p and affected by chloroquine treatment	Siderophore iron transporter ENB1 (Enterobactin permease) (Siderophore iron transporter ARN4)	Q08299
AMB	YEL068C	0.710774	5.25946e-05		Protein of unknown function; expressed at both mRNA and protein levels; SWAT-GFP and seamless-GFP fusion proteins localize to the endoplasmic reticulum and mCherry fusion protein localizes to the vacuole	Uncharacterized protein YEL068C	P39977
AMB	YLR228C	0.606265	5.30944e-05	ECM22	Sterol regulatory element binding protein; regulates transcription of sterol biosynthetic genes upon sterol depletion, after relocating from intracellular membranes to perinuclear foci; redundant activator of filamentation with UPC2, up-regulating the expression of genes involved in filamentous growth; contains Zn[2]-Cys[6] binuclear cluster; ECM22 has a paralog, UPC2, that arose from the whole g…	Sterol regulatory element-binding protein ECM22 (Extracellular mutant protein 22)	Q05958	CNAG_03710		Uncharacterized protein
AMB	YKR074W	-0.806112	5.30944e-05	AIM29	Protein of unknown function; epitope-tagged protein localizes to the cytoplasm; YKR074W is not an essential gene; null mutant displays elevated frequency of mitochondrial genome loss	Altered inheritance rate of mitochondria protein 29	P36154	CNAG_05239		Cytoplasmic protein
AMB	YDR434W	-0.436208	5.31356e-05	GPI17	Transmembrane protein; subunit of the glycosylphosphatidylinositol transamidase complex that adds GPIs to newly synthesized proteins; human PIG-S homolog	GPI transamidase component GPI17	Q04080	CNAG_05775		Phosphatidylinositol glycan, class S
AMB	YLL027W	0.523669	5.50512e-05	ISA1	Protein required for maturation of mitochondrial [4Fe-4S] proteins; functions in a complex with Isa2p and possibly Iba57p; isa1 deletion causes loss of mitochondrial DNA and respiratory deficiency; depletion reduces growth on nonfermentable carbon sources; functional ortholog of bacterial A-type ISC proteins; human ISCA1 can complement isa1 null mutant	Iron-sulfur assembly protein 1	Q07821	CNAG_02131	ISA1	Iron-sulfur cluster assembly protein (Fragment)
AMB	YDR531W	0.592687	5.63556e-05	CAB1	Pantothenate kinase, ATP:D-pantothenate 4'-phosphotransferase; catalyzes the first committed step in the universal biosynthetic pathway for synthesis of coenzyme A (CoA); transcriptionally regulated by Upc2p via a sterol response element	Pantothenate kinase CAB1 (EC 2.7.1.33) (Coenzyme A biosynthesis protein 1) (Pantothenic acid kinase CAB1)	Q04430	CNAG_02866		Pantothenate kinase
AMB	YML100W	0.966961	5.66618e-05	TSL1	Large subunit of trehalose 6-phosphate synthase/phosphatase complex; Tps1p-Tps2p complex converts uridine-5'-diphosphoglucose and glucose 6-phosphate to trehalose; contributes to survival to acute lethal heat stress; mutant has aneuploidy tolerance; protein abundance increases in response to DNA replication stress; TSL1 has a paralog, TPS3, that arose from the whole genome duplication	Trehalose synthase complex regulatory subunit TSL1 (Alpha,alpha-trehalose-phosphate synthase [UDP-forming] 123 kDa subunit)	P38427
AMB	YGR161W-C	0.813119	5.73989e-05		Putative protein of unknown function; identified by sequence comparison with hemiascomycetous yeast species	Uncharacterized protein YGR161W-C	Q3E744
AMB	YFL042C	0.463917	5.85582e-05	LAM5	Putative sterol transfer protein; one of six StART-like domain-containing proteins in yeast that may be involved in sterol transfer between intracellular membranes; conserved across eukaryotes; has both GRAM and StART-like (VASt) domains; localizes to membrane contact sites throughout the cell, including nucleus-vacuole junctions and ER-mitochondrial contact sites	Membrane-anchored lipid-binding protein LAM5 (Lipid transfer at contact site protein 2) (Lipid transfer protein anchored at membrane contact sites 1)	P43560	CNAG_00650		GRAM domain-containing protein
AMB	YER081W	1.00398	5.96465e-05	SER3	3-phosphoglycerate dehydrogenase and alpha-ketoglutarate reductase; 3PG dehydrogenase that catalyzes the first step in serine and glycine biosynthesis; also functions as an alpha-ketoglutarate reductase, converting alpha-ketoglutarate to D-2-hydroxyglutarate (D-2HG); localizes to the cytoplasm; SER3 has a paralog, SER33, that arose from the whole genome duplication	D-3-phosphoglycerate dehydrogenase 1 (3-PGDH 1) (EC 1.1.1.95) (2-oxoglutarate reductase) (EC 1.1.1.399)	P40054	CNAG_00029		D-3-phosphoglycerate dehydrogenase
AMB	YER081W	1.00398	5.96465e-05	SER3	3-phosphoglycerate dehydrogenase and alpha-ketoglutarate reductase; 3PG dehydrogenase that catalyzes the first step in serine and glycine biosynthesis; also functions as an alpha-ketoglutarate reductase, converting alpha-ketoglutarate to D-2-hydroxyglutarate (D-2HG); localizes to the cytoplasm; SER3 has a paralog, SER33, that arose from the whole genome duplication	D-3-phosphoglycerate dehydrogenase 1 (3-PGDH 1) (EC 1.1.1.95) (2-oxoglutarate reductase) (EC 1.1.1.399)	P40054	CNAG_00774		Phosphoglycerate dehydrogenase
AMB	YPR006C	-0.583534	5.9968e-05	ICL2	2-methylisocitrate lyase of the mitochondrial matrix; functions in the methylcitrate cycle to catalyze the conversion of 2-methylisocitrate to succinate and pyruvate; ICL2 transcription is repressed by glucose and induced by ethanol	Mitochondrial 2-methylisocitrate lyase (Methylisocitrate lyase) (EC 4.1.3.30)	Q12031	CNAG_05303	ICL1	Isocitrate lyase
AMB	YAL012W	-0.583288	6.31935e-05	CYS3	Cystathionine gamma-lyase; catalyzes one of the two reactions involved in the transsulfuration pathway that yields cysteine from homocysteine with the intermediary formation of cystathionine; protein abundance increases in response to DNA replication stress	Cystathionine gamma-lyase (EC 4.4.1.1) (Gamma-cystathionase) (Sulfur transfer protein 1)	P31373	CNAG_02686		Cystathionine beta-lyase
AMB	YAL012W	-0.583288	6.31935e-05	CYS3	Cystathionine gamma-lyase; catalyzes one of the two reactions involved in the transsulfuration pathway that yields cysteine from homocysteine with the intermediary formation of cystathionine; protein abundance increases in response to DNA replication stress	Cystathionine gamma-lyase (EC 4.4.1.1) (Gamma-cystathionase) (Sulfur transfer protein 1)	P31373	CNAG_06448		Cystathionine gamma-lyase
AMB	YIR027C	1.29601	6.34083e-05	DAL1	Allantoinase; converts allantoin to allantoate in the first step of allantoin degradation; expression sensitive to nitrogen catabolite repression	Allantoinase (EC 3.5.2.5)	P32375	CNAG_00934	DAL1	Allantoinase
AMB	YGR208W	-0.640044	6.41213e-05	SER2	Phosphoserine phosphatase of the phosphoglycerate pathway; involved in serine and glycine biosynthesis, expression is regulated by the available nitrogen source	Phosphoserine phosphatase (PSP) (PSPase) (EC 3.1.3.3) (O-phosphoserine phosphohydrolase)	P42941
AMB	YDR502C	-0.943463	6.52042e-05	SAM2	S-adenosylmethionine synthetase; catalyzes transfer of the adenosyl group of ATP to the sulfur atom of methionine; comparative analysis suggests that a mitochondrially targeted form may result from translation starting at a non-canonical codon upstream of the annotated start codon	S-adenosylmethionine synthase 2 (AdoMet synthase 2) (EC 2.5.1.6) (Methionine adenosyltransferase 2) (MAT 2)	P19358	CNAG_00418		S-adenosylmethionine synthase (EC 2.5.1.6)
AMB	YGR124W	0.708648	6.55694e-05	ASN2	Asparagine synthetase; catalyzes the synthesis of L-asparagine from L-aspartate in the asparagine biosynthetic pathway; ASN2 has a paralog, ASN1, that arose from the whole genome duplication	Asparagine synthetase [glutamine-hydrolyzing] 2 (EC 6.3.5.4) (Glutamine-dependent asparagine synthetase 2)	P49090	CNAG_05425		Asparagine synthase (Glutamine-hydrolyzing)
AMB	YHR007C	-0.620783	6.63889e-05	ERG11	Lanosterol 14-alpha-demethylase; catalyzes C-14 demethylation of lanosterol to form 4,4''-dimethyl cholesta-8,14,24-triene-3-beta-ol in ergosterol biosynthesis pathway; transcriptionally down-regulated when ergosterol is in excess; member of cytochrome P450 family; associated and coordinately regulated with the P450 reductase Ncp1p; human CYP51A1 functionally complements the lethality of the erg1…	Lanosterol 14-alpha demethylase (EC 1.14.14.154) (CYPLI) (Cytochrome P450 51) (Cytochrome P450-14DM) (Cytochrome P450-LIA1) (Sterol 14-alpha demethylase)	P10614	CNAG_00040	ERG11	Cytochrome P450, family 51 (Sterol 14-demethylase)
AMB	YJR029W	-0.493962	6.63889e-05		Retrotransposon TYA Gag and TYB Pol genes; transcribed/translated as one unit; polyprotein is processed to make a nucleocapsid-like protein (Gag), reverse transcriptase (RT), protease (PR), and integrase (IN); similar to retroviral genes	Transposon Ty1-JR2 Gag-Pol polyprotein (Gag-Pol-p199) (TY1A-TY1B) (Transposon Ty1 TYA-TYB polyprotein) (p190) [Cleaved into: Capsid protein (CA) (Gag-p45) (p54); Ty1 protease (PR) (EC 3.4.23.-) (Pol-p20) (p23); Integrase (IN) (Pol-p71) (p84) (p90); Reverse transcriptase/ribonuclease H (RT) (RT-RH) (EC 2.7.7.49) (EC 2.7.7.7) (EC 3.1.26.4) (Pol-p63) (p60)]	P47100
AMB	YGL097W	-0.408606	6.65771e-05	SRM1	Nucleotide exchange factor for Gsp1p; localizes to the nucleus, required for nucleocytoplasmic trafficking of macromolecules; suppressor of the pheromone response pathway; potentially phosphorylated by Cdc28p; human homolog of the RAN GEF, RCC1, can complement a temperature sensitive point mutant	Guanine nucleotide exchange factor SRM1 (Pheromone response pathway component SRM1) (Pre-mRNA-processing protein 20) (Regulator of chromosome condensation) (Suppressor of receptor mutations 1) (mRNA transport protein 1)	P21827	CNAG_06545		Pim1 protein RNA transporter 2
AMB	YJR122W	0.575518	6.65771e-05	IBA57	Protein involved in incorporating iron-sulfur clusters into proteins; mitochondrial matrix protein; involved in the incorporation of iron-sulfur clusters into mitochondrial aconitase-type proteins; activates the radical-SAM family members Bio2p and Lip5p; interacts with Ccr4p in the two-hybrid system	Putative transferase CAF17, mitochondrial (EC 2.1.-.-) (57 kDa iron-sulfur cluster assembly factor for biotin synthase- and aconitase-like mitochondrial proteins) (CCR4-associated factor 17)	P47158	CNAG_00389		Mitochondrial protein
AMB	YLR174W	0.791904	6.74039e-05	IDP2	Cytosolic NADP-specific isocitrate dehydrogenase; catalyzes oxidation of isocitrate to alpha-ketoglutarate; levels are elevated during growth on non-fermentable carbon sources and reduced during growth on glucose; IDP2 has a paralog, IDP3, that arose from the whole genome duplication	Isocitrate dehydrogenase [NADP] cytoplasmic (IDH) (EC 1.1.1.42) (IDP) (NADP(+)-specific ICDH) (Oxalosuccinate decarboxylase)	P41939	CNAG_03920	IDP1	Isocitrate dehydrogenase [NADP] (EC 1.1.1.42)
AMB	YGR029W	0.567984	6.76252e-05	ERV1	Flavin-linked sulfhydryl oxidase of the mitochondrial IMS; N-terminus is an intrinsically disordered domain that in the cytosol helps target Erv1p to mitochondria, and in the intermembrane space oxidizes Mia40p as part of a disulfide relay system that promotes intermembrane space retention of imported proteins; functional ortholog of human GFER (ALR); human GFER carrying N-terminal 21 amino acids…	Mitochondrial FAD-linked sulfhydryl oxidase ERV1 (EC 1.8.3.2) (14 kDa regulatory protein) (Essential for respiration and vegetative growth protein 1)	P27882	CNAG_01220		Sulfhydryl oxidase (EC 1.8.3.2)
AMB	YGR029W	0.567984	6.76252e-05	ERV1	Flavin-linked sulfhydryl oxidase of the mitochondrial IMS; N-terminus is an intrinsically disordered domain that in the cytosol helps target Erv1p to mitochondria, and in the intermembrane space oxidizes Mia40p as part of a disulfide relay system that promotes intermembrane space retention of imported proteins; functional ortholog of human GFER (ALR); human GFER carrying N-terminal 21 amino acids…	Mitochondrial FAD-linked sulfhydryl oxidase ERV1 (EC 1.8.3.2) (14 kDa regulatory protein) (Essential for respiration and vegetative growth protein 1)	P27882	CNAG_02433		Sulfhydryl oxidase (EC 1.8.3.2)
AMB	YKL188C	0.568711	6.77932e-05	PXA2	Subunit of heterodimeric peroxisomal ABC transport complex, with Pxa1p; required for import of long-chain fatty acids into peroxisomes; similar to human adrenoleukodystrophy transportesr ABCD1 and ABCD2, and ALD-related proteins; mutations in ABCD1 cause X-linked adrenoleukodystrophy (X-ALD), a peroxisomal disorder; human ABCD1 and ABCD2 can each partially complement yeast pxa1 pxa2 double null m…	Peroxisomal long-chain fatty acid import protein 1 (Peroxisomal ABC transporter 2)	P34230	CNAG_00651		ATP-binding cassette, subfamily D (ALD), peroxisomal long-chain fatty acid import protein
AMB	YKL188C	0.568711	6.77932e-05	PXA2	Subunit of heterodimeric peroxisomal ABC transport complex, with Pxa1p; required for import of long-chain fatty acids into peroxisomes; similar to human adrenoleukodystrophy transportesr ABCD1 and ABCD2, and ALD-related proteins; mutations in ABCD1 cause X-linked adrenoleukodystrophy (X-ALD), a peroxisomal disorder; human ABCD1 and ABCD2 can each partially complement yeast pxa1 pxa2 double null m…	Peroxisomal long-chain fatty acid import protein 1 (Peroxisomal ABC transporter 2)	P34230	CNAG_02764	PXA2	ATP-binding cassette, subfamily D (ALD), peroxisomal long-chain fatty acid import protein
AMB	YHR148W	-0.945474	6.95202e-05	IMP3	Component of the SSU processome; SSU processome is required for pre-18S rRNA processing, essential protein that interacts with Mpp10p and mediates interactions of Imp4p and Mpp10p with U3 snoRNA	U3 small nucleolar ribonucleoprotein protein IMP3 (U3 snoRNP protein IMP3) (Interacting with MPP10 protein 3)	P32899	CNAG_07864		U3 small nucleolar ribonucleoprotein IMP3
AMB	YMR069W	-1.54595	7.12487e-05	NAT4	N alpha-acetyl-transferase; involved in acetylation of the N-terminal residues of histones H4 and H2A	N-alpha-acetyltransferase 40 (EC 2.3.1.257) (Histone-specific N-acetyltransferase NAT4)	Q04751	CNAG_01247		Uncharacterized protein
AMB	YJR027W	-0.548072	7.33948e-05		Retrotransposon TYA Gag and TYB Pol genes; transcribed/translated as one unit; polyprotein is processed to make a nucleocapsid-like protein (Gag), reverse transcriptase (RT), protease (PR), and integrase (IN); similar to retroviral genes	Transposon Ty1-JR1 Gag-Pol polyprotein (Gag-Pol-p199) (TY1A-TY1B) (Transposon Ty1 TYA-TYB polyprotein) (p190) [Cleaved into: Capsid protein (CA) (Gag-p45) (p54); Ty1 protease (PR) (EC 3.4.23.-) (Pol-p20) (p23); Integrase (IN) (Pol-p71) (p84) (p90); Reverse transcriptase/ribonuclease H (RT) (RT-RH) (EC 2.7.7.49) (EC 2.7.7.7) (EC 3.1.26.4) (Pol-p63) (p60)]	P47098
AMB	YDR441C	-0.556875	7.33948e-05	APT2	Potential adenine phosphoribosyltransferase; encodes a protein with similarity to adenine phosphoribosyltransferase, but artificially expressed protein exhibits no enzymatic activity; APT2 has a paralog, APT1, that arose from the whole genome duplication	Adenine phosphoribosyltransferase 2 (APRT 2) (EC 2.4.2.7)	P36973
AMB	YDR469W	-0.592312	7.36628e-05	SDC1	Subunit of the COMPASS (Set1C) complex; COMPASS methylates lysine 4 of histone H3 and is required in chromatin silencing at telomeres; contains a Dpy-30 domain that mediates interaction with Bre2p; similar to C. elegans and human DPY-30	COMPASS component SDC1 (Complex proteins associated with SET1 protein SDC1) (Set1C component SDC1) (Suppressor of CDC25 protein 1)	Q03323
AMB	YLR108C	-0.567426	7.43407e-05		Protein of unknown function; green fluorescent protein (GFP)-fusion protein localizes to the nucleus; YLR108C is not an esssential gene; protein abundance increases in response to DNA replication stress; YLR108C has a paralog, YDR132C, that arose from the whole genome duplication	BTB/POZ domain-containing protein YLR108C	Q12259
AMB	YIL045W	0.834974	7.50875e-05	PIG2	Putative type-1 protein phosphatase targeting subunit; tethers Glc7p type-1 protein phosphatase to Gsy2p glycogen synthase; PIG2 has a paralog, GIP2, that arose from the whole genome duplication	GSY2-interacting protein PIG2	P40187	CNAG_03295		Uncharacterized protein
AMB	YER091C	-0.950821	7.50875e-05	MET6	Cobalamin-independent methionine synthase; involved in methionine biosynthesis and regeneration; requires a minimum of two glutamates on the methyltetrahydrofolate substrate, similar to bacterial metE homologs	5-methyltetrahydropteroyltriglutamate--homocysteine methyltransferase (EC 2.1.1.14) (Cobalamin-independent methionine synthase) (Delta-P8 protein) (Methionine synthase, vitamin-B12 independent isozyme)	P05694	CNAG_01890	MET6	5-methyltetrahydropteroyltriglutamate-homocysteine S-methyltransferase
AMB	YDR429C	-0.559753	7.68037e-05	TIF35	eIF3g subunit of the eukaryotic translation initiation factor 3 (eIF3); subunit of the core complex of eIF3; is essential for translation; stimulates resumption of ribosomal scanning during translation reinitiation; eIF3 is also involved in programmed stop codon readthrough	Eukaryotic translation initiation factor 3 subunit G (eIF3g) (Eukaryotic translation initiation factor 3 RNA-binding subunit) (eIF-3 RNA-binding subunit) (Translation initiation factor eIF3 p33 subunit) (eIF3 p33)	Q04067	CNAG_02657		Eukaryotic translation initiation factor 3 subunit G (eIF3g) (Eukaryotic translation initiation factor 3 RNA-binding subunit) (eIF-3 RNA-binding subunit) (Translation initiation factor eIF3 p33 subunit homolog) (eIF3 p33 homolog)
AMB	YOR221C	0.494313	7.72683e-05	MCT1	Predicted malonyl-CoA:ACP transferase; putative component of a type-II mitochondrial fatty acid synthase that produces intermediates for phospholipid remodeling	Malonyl CoA-acyl carrier protein transacylase, mitochondrial (MCT) (EC 2.3.1.39) (Malonyl-CoA:ACP transferase)	Q12283
AMB	YML056C	-1.10702	7.72683e-05	IMD4	Inosine monophosphate dehydrogenase; catalyzes the rate-limiting step in the de novo synthesis of GTP; member of a four-gene family in S. cerevisiae, constitutively expressed; IMD4 has a paralog, IMD3, that arose from the whole genome duplication	Inosine-5'-monophosphate dehydrogenase 4 (IMP dehydrogenase 4) (IMPD 4) (IMPDH 4) (EC 1.1.1.205)	P50094	CNAG_00441	IMD1	Inosine-5'-monophosphate dehydrogenase (IMP dehydrogenase) (IMPD) (IMPDH) (EC 1.1.1.205)
AMB	YOR119C	-0.970794	7.78418e-05	RIO1	Serine kinase involved in cell cycle regulation and rDNA integrity; associated with late pre-40S particles via its conserved C-terminal domain and participates in late 40S biogenesis; association with pre-40S particles regulated by its catalytic ATPase site and likely occurs after the release of Rio2p from these particles; involved in cell cycle progression and processing of the 20S pre-rRNA into…	Serine/threonine-protein kinase RIO1 (EC 2.7.11.1) (EC 3.6.3.-) (Ribosomal RNA-processing protein 10)	Q12196	CNAG_06454		Serine/threonine-protein kinase RIO1 (EC 2.7.11.1)
AMB	YOR107W	0.963054	7.95211e-05	RGS2	Negative regulator of glucose-induced cAMP signaling; directly activates the GTPase activity of the heterotrimeric G protein alpha subunit Gpa2p	Regulator of G-protein signaling 2	Q99188
AMB	YIL113W	0.695878	7.961e-05	SDP1	Stress-inducible dual-specificity MAP kinase phosphatase; negatively regulates Slt2p MAP kinase by direct dephosphorylation, diffuse localization under normal conditions shifts to punctate localization after heat shock; SDP1 has a paralog, MSG5, that arose from the whole genome duplication	Dual-specificity protein phosphatase SDP1 (EC 3.1.3.48) (Stress-inducible MAPK phosphatase)	P40479	CNAG_03893		MAP kinase phosphatase
AMB	YMR136W	0.824686	7.98514e-05	GAT2	Protein containing GATA family zinc finger motifs; similar to Gln3p and Dal80p; expression repressed by leucine	Protein GAT2	P40209	CNAG_01551	GAT201	Uncharacterized protein
AMB	YDR248C	-0.774582	8.05478e-05		Putative gluconokinase; sequence similarity to bacterial and human gluconokinase; green fluorescent protein (GFP)-fusion protein localizes to the cytoplasm; upregulated by deletion of the RNAP-II associated factor, PAF1	Probable gluconokinase (EC 2.7.1.12) (Gluconate kinase)	Q03786	CNAG_03048		Gluconokinase
AMB	YJR148W	0.628746	8.05478e-05	BAT2	Cytosolic branched-chain amino acid (BCAA) aminotransferase; preferentially involved in BCAA catabolism; homolog of murine ECA39; highly expressed during stationary phase and repressed during logarithmic phase; BAT2 has a paralog, BAT1, that arose from the whole genome duplication	Branched-chain-amino-acid aminotransferase, cytosolic (BCAT) (EC 2.6.1.42) (Protein TWT2)	P47176	CNAG_06370	BAT2	Branched-chain-amino-acid aminotransferase (EC 2.6.1.42)
AMB	YKL033W-A	0.68985	8.05478e-05		Putative protein of unknown function; similar to uncharacterized proteins from other fungi	Uncharacterized hydrolase YKL033W-A (EC 3.-.-.-)	Q86ZR7	CNAG_02798		Uncharacterized protein
AMB	YKL033W-A	0.68985	8.05478e-05		Putative protein of unknown function; similar to uncharacterized proteins from other fungi	Uncharacterized hydrolase YKL033W-A (EC 3.-.-.-)	Q86ZR7	CNAG_05906		Uncharacterized protein
AMB	YGL225W	-0.528963	8.09625e-05	VRG4	Golgi GDP-mannose transporter; regulates Golgi function and glycosylation in Golgi; VRG4 has a paralog, HVG1, that arose from the whole genome duplication	GDP-mannose transporter 1 (GMT 1) (Low dye-binding protein 3) (Morphogenesis checkpoint-dependent protein 3) (Vanadate resistance glycosylation protein 4)	P40107	CNAG_03426	GMT2	GDP-mannose transporter 2
AMB	YGL225W	-0.528963	8.09625e-05	VRG4	Golgi GDP-mannose transporter; regulates Golgi function and glycosylation in Golgi; VRG4 has a paralog, HVG1, that arose from the whole genome duplication	GDP-mannose transporter 1 (GMT 1) (Low dye-binding protein 3) (Morphogenesis checkpoint-dependent protein 3) (Vanadate resistance glycosylation protein 4)	P40107	CNAG_05817	GMT1	GDP-mannose transporter 1
AMB	YPR127W	-0.446551	8.19313e-05		Putative pyridoxine 4-dehydrogenase; differentially expressed during alcoholic fermentation; expression activated by transcription factor YRM1/YOR172W; green fluorescent protein (GFP)-fusion protein localizes to both the cytoplasm and the nucleus	Putative pyridoxal reductase (PL reductase) (PL-red) (EC 1.1.1.65)	Q06494	CNAG_00105		Pyridoxal reductase
AMB	YPR127W	-0.446551	8.19313e-05		Putative pyridoxine 4-dehydrogenase; differentially expressed during alcoholic fermentation; expression activated by transcription factor YRM1/YOR172W; green fluorescent protein (GFP)-fusion protein localizes to both the cytoplasm and the nucleus	Putative pyridoxal reductase (PL reductase) (PL-red) (EC 1.1.1.65)	Q06494	CNAG_01954		Aldo-keto reductase
AMB	YPR127W	-0.446551	8.19313e-05		Putative pyridoxine 4-dehydrogenase; differentially expressed during alcoholic fermentation; expression activated by transcription factor YRM1/YOR172W; green fluorescent protein (GFP)-fusion protein localizes to both the cytoplasm and the nucleus	Putative pyridoxal reductase (PL reductase) (PL-red) (EC 1.1.1.65)	Q06494	CNAG_05534	PLR1	Pyridoxal reductase
AMB	YFR013W	-0.502916	8.23084e-05	IOC3	Subunit of the Isw1a complex; Isw1a has nucleosome-stimulated ATPase activity and represses transcription initiation by specific positioning of a promoter proximal dinucleosome; promotes nucleosome shifts in the 5 prime direction; IOC3 has a paralog, ESC8, that arose from the whole genome duplication	ISWI one complex protein 3	P43596
AMB	YHL027W	0.382413	8.24579e-05	RIM101	Cys2His2 zinc-finger transcriptional repressor; involved in alkaline responsive gene repression as part of adaptation to alkaline conditions; involved in cell wall assembly; required for alkaline pH-stimulated haploid invasive growth and sporulation; activated by alkaline-dependent proteolytic processing which results in removal of the C-terminal tail; similar to A. nidulans PacC	pH-response transcription factor pacC/RIM101 (Regulator of IME2 protein 1) (pH-response regulator protein RIM101)	P33400	CNAG_05431	RIM101	pH-response transcription factor pacC/RIM101
AMB	YOR193W	0.566672	8.40952e-05	PEX27	Peripheral peroxisomal membrane protein; involved in controlling peroxisome size and number, interacts with Pex25p; PEX27 has a paralog, PEX25, that arose from the whole genome duplication	Peroxisomal membrane protein PEX27 (Peroxin-27)	Q08580
AMB	YNL239W	0.703178	8.45867e-05	LAP3	Cysteine aminopeptidase with homocysteine-thiolactonase activity; protects cells against homocysteine toxicity; has bleomycin hydrolase activity in vitro; transcription is regulated by galactose via Gal4p; orthologous to human BLMH	Cysteine proteinase 1, mitochondrial (EC 3.4.22.40) (Bleomycin hydrolase) (BLM hydrolase) (Homocysteine-thiolactonase) (HTLase) (Hcy-thiolactonase) (Leucine aminopeptidase 3) (Y3)	Q01532
AMB	YOR381W	0.586429	8.72374e-05	FRE3	Ferric reductase; reduces siderophore-bound iron prior to uptake by transporters; expression induced by low iron levels	Ferric reductase transmembrane component 3 (EC 1.16.1.9) (Ferric-chelate reductase 3)	Q08905	CNAG_06524	FRE3	Uncharacterized protein; Uncharacterized protein
AMB	YOR381W	0.586429	8.72374e-05	FRE3	Ferric reductase; reduces siderophore-bound iron prior to uptake by transporters; expression induced by low iron levels	Ferric reductase transmembrane component 3 (EC 1.16.1.9) (Ferric-chelate reductase 3)	Q08905	CNAG_06821	FRE2	Ferric reductase transmembrane component 4
AMB	YOR381W	0.586429	8.72374e-05	FRE3	Ferric reductase; reduces siderophore-bound iron prior to uptake by transporters; expression induced by low iron levels	Ferric reductase transmembrane component 3 (EC 1.16.1.9) (Ferric-chelate reductase 3)	Q08905	CNAG_06976	FRE6	Ferric-chelate reductase
AMB	YML108W	-1.0859	8.79468e-05		Protein of unknown function; structure defines a new subfamily of the split beta-alpha-beta sandwiches; green fluorescent protein (GFP)-fusion protein localizes to the cytoplasm and nucleus; YML108W is not an essential gene; relative distribution to the nucleus increases upon DNA replication stress	Uncharacterized protein YML108W	Q03759
AMB	YDR244W	0.448635	8.91148e-05	PEX5	Peroxisomal membrane signal receptor for peroxisomal matrix proteins; receptor for the C-terminal tripeptide signal sequence (PTS1) of peroxisomal matrix proteins; required for peroxisomal matrix protein import; also proposed to have PTS1-receptor independent functions	Peroxisomal targeting signal receptor (PTS1 receptor) (PTS1R) (Peroxin-5) (Peroxisomal protein PAS10)	P35056	CNAG_01926	PEX5	Peroxisome targeting signal receptor
AMB	YDR244W	0.448635	8.91148e-05	PEX5	Peroxisomal membrane signal receptor for peroxisomal matrix proteins; receptor for the C-terminal tripeptide signal sequence (PTS1) of peroxisomal matrix proteins; required for peroxisomal matrix protein import; also proposed to have PTS1-receptor independent functions	Peroxisomal targeting signal receptor (PTS1 receptor) (PTS1R) (Peroxin-5) (Peroxisomal protein PAS10)	P35056	CNAG_03729
AMB	YHL021C	0.894759	8.91423e-05	AIM17	Protein of unknown function; the authentic, non-tagged protein is detected in highly purified mitochondria in high-throughput studies; null mutant displays reduced frequency of mitochondrial genome loss	Probable oxidoreductase AIM17 (EC 1.14.11.-) (Altered inheritance of mitochondria protein 17, mitochondrial) (Found in mitochondrial proteome protein 12)	P23180	CNAG_00403		Mitochondrial protein
AMB	YGL219C	0.541437	8.91423e-05	MDM34	Mitochondrial component of the ERMES complex; links the ER to mitochondria and may promote inter-organellar calcium and phospholipid exchange as well as coordinating mitochondrial DNA replication and growth; required for mitophagy; ERMES complex is often co-localized with peroxisomes and with concentrated areas of pyruvate dehydrogenase	Mitochondrial distribution and morphology protein 34 (Mitochondrial outer membrane protein MMM2)	P53083	CNAG_02304		Mitochondrial distribution and morphology protein 34
AMB	YNL293W	0.495948	8.96669e-05	MSB3	Rab GTPase-activating protein; regulates endocytosis via inactivation of Vps21p at endosomes and vacuole fusion via inactivation of Ypt7p at vacuoles; also acts on Ypt52p and Sec4p; localizes to plasma membrane, sites of polarized growth; relocalizes from bud neck to cytoplasm upon DNA replication stress; similar to TBC-domain Tre2 oncogene; MSB3 has a paralog, MSB4, that arose from the whole gen…	GTPase-activating protein GYP3 (Multicopy suppressor of bud emergence 3) (Protein MSB3)	P48566
AMB	YDR461W	-0.892446	9.3703e-05	MFA1	Mating pheromone a-factor; made by a cells; interacts with alpha cells to induce cell cycle arrest and other responses leading to mating; biogenesis involves C-terminal modification, N-terminal proteolysis, and export; also encoded by MFA2	Mating hormone A-factor 1	P34165
AMB	YNL151C	-0.717099	9.4795e-05	RPC31	RNA polymerase III subunit C31	DNA-directed RNA polymerase III subunit RPC7 (RNA polymerase III subunit C7) (DNA-directed RNA polymerase III 31 kDa polypeptide) (C31)	P17890
AMB	YBR042C	-0.454623	9.55838e-05	CST26	Acyltransferase; enzyme mainly responsible for the introduction of saturated very long chain fatty acids into neo-synthesized molecules of phosphatidylinositol; required for incorporation of stearic acid into phosphatidylinositol; affects chromosome stability when overexpressed; CST26 has a paralog, YDR018C, that arose from the whole genome duplication	Uncharacterized acyltransferase CST26 (EC 2.3.-.-) (Chromosome stability protein 26)	P38226	CNAG_03806		Acyltransferase
AMB	YJL186W	-0.425411	9.55838e-05	MNN5	Alpha-1,2-mannosyltransferase; responsible for addition of the second alpha-1,2-linked mannose of the branches on the mannan backbone of oligosaccharides, localizes to an early Golgi compartment	Alpha-1,2-mannosyltransferase MNN5 (EC 2.4.1.-)	P46982
AMB	YDR021W	-1.17132	9.55838e-05	FAL1	Nucleolar protein required for maturation of 18S rRNA; member of the eIF4A subfamily of DEAD-box ATP-dependent RNA helicases; 18S rRNA biogenesis defect of the null mutant is functionally complemented by human EIF4A3	ATP-dependent RNA helicase FAL1 (EC 3.6.4.13) (Translation initiation factor four A-like protein 1)	Q12099	CNAG_01548		ATP-dependent RNA helicase FAL1
AMB	YNL154C	0.422336	9.73874e-05	YCK2	Palmitoylated plasma membrane-bound casein kinase I (CK1) isoform; shares redundant functions with Yck1p in morphogenesis, proper septin assembly, endocytic trafficking, and glucose sensing; stabilized by Sod1p binding in the presence of glucose and oxygen, causing glucose repression of respiratory metabolism; involved in the phosphorylation and regulation of glucose sensor Rgt2p; YCK2 has a para…	Casein kinase I homolog 2 (EC 2.7.11.1)	P23292	CNAG_00556	CCK1	CK1/CK1/CK1-G protein kinase
AMB	YNR018W	-0.420672	9.73874e-05	RCF2	Cytochrome c oxidase subunit; has a role in assembly of respiratory supercomplexes; similar to Rcf1p, and either Rcf1p or Rcf2p is required for late-stage assembly of the Cox12p and Cox13p subunits and for cytochrome c oxidase activity; associates with the cytochrome c oxidase - cytochrome bc1 supercomplex; null mutant accumulates reactive oxygen species; member of the conserved hypoxia induced g…	Respiratory supercomplex factor 2, mitochondrial (Altered inheritance of mitochondria protein 38)	P53721	CNAG_00453		Mitochondrial protein
AMB	YNR018W	-0.420672	9.73874e-05	RCF2	Cytochrome c oxidase subunit; has a role in assembly of respiratory supercomplexes; similar to Rcf1p, and either Rcf1p or Rcf2p is required for late-stage assembly of the Cox12p and Cox13p subunits and for cytochrome c oxidase activity; associates with the cytochrome c oxidase - cytochrome bc1 supercomplex; null mutant accumulates reactive oxygen species; member of the conserved hypoxia induced g…	Respiratory supercomplex factor 2, mitochondrial (Altered inheritance of mitochondria protein 38)	P53721	CNAG_06668		Mitochondrial protein
AMB	YIL027C	-0.50197	9.74408e-05	EMC5	Member of conserved ER transmembrane complex; required for efficient folding of proteins in the ER; null mutant displays induction of the unfolded protein response, and also shows K1 killer toxin resistance; homologous to worm B0334.15/EMC-5, fly CG15168, human MMGT	ER membrane protein complex subunit 5 (Killer toxin-resistance protein 27)	P40540
AMB	YLR001C	0.397144	9.76714e-05		Putative protein of unknown function; the authentic, non-tagged protein is detected in highly purified mitochondria in high-throughput studies; predicted to be palmitoylated	FAS1 domain-containing protein YLR001C	Q07895
AMB	YDR001C	0.616419	9.76714e-05	NTH1	Neutral trehalase, degrades trehalose; required for thermotolerance and may mediate resistance to other cellular stresses; phosphorylated and activated by Cdc28p at the G1/S phase transition to coordinately regulate carbohydrate metabolism and the cell cycle; inhibited by Dcs1p; NTH1 has a paralog, NTH2, that arose from the whole genome duplication	Neutral trehalase (EC 3.2.1.28) (Alpha,alpha-trehalase) (Alpha,alpha-trehalose glucohydrolase)	P32356	CNAG_03525		Trehalase (EC 3.2.1.28) (Alpha-trehalose glucohydrolase)
AMB	YDR001C	0.616419	9.76714e-05	NTH1	Neutral trehalase, degrades trehalose; required for thermotolerance and may mediate resistance to other cellular stresses; phosphorylated and activated by Cdc28p at the G1/S phase transition to coordinately regulate carbohydrate metabolism and the cell cycle; inhibited by Dcs1p; NTH1 has a paralog, NTH2, that arose from the whole genome duplication	Neutral trehalase (EC 3.2.1.28) (Alpha,alpha-trehalase) (Alpha,alpha-trehalose glucohydrolase)	P32356	CNAG_03785	NTH1	Trehalase (EC 3.2.1.28) (Alpha-trehalose glucohydrolase)
AMB	YHR040W	-0.97577	9.88221e-05	BCD1	Essential protein required for the accumulation of box C/D snoRNA	Box C/D snoRNA protein 1	P38772	CNAG_02804		Uncharacterized protein
AMB	YAL044C	-0.608046	9.88221e-05	GCV3	H subunit of the mitochondrial glycine decarboxylase complex; glycine decarboxylase is required for the catabolism of glycine to 5,10-methylene-THF; also required for all protein lipoylation; expression is regulated by levels of 5,10-methylene-THF	Glycine cleavage system H protein, mitochondrial (Glycine decarboxylase complex subunit H)	P39726	CNAG_06316		Glycine cleavage system H protein
AMB	YKR058W	0.825183	0.000101496	GLG1	Glycogenin glucosyltransferase; self-glucosylating initiator of glycogen synthesis, also glucosylates n-dodecyl-beta-D-maltoside; SWAT-GFP and mCherry fusion proteins localize to the cell periphery and vacuole respectively; similar to mammalian glycogenin; GLG1 has a paralog, GLG2, that arose from the whole genome duplication	Glycogenin-1 (EC 2.4.1.186) (Glycogen synthesis initiator protein 1) (Glycogenin glucosyltransferase 1)	P36143	CNAG_05293		Glycogenin glucosyltransferase
AMB	YLR099C	-0.625095	0.000101496	ICT1	Lysophosphatidic acid acyltransferase; responsible for enhanced phospholipid synthesis during organic solvent stress; null displays increased sensitivity to Calcofluor white; highly expressed during organic solvent stress; ICT1 has a paralog, ECM18, that arose from the whole genome duplication; human ABHD5 can complement ict1 null mutant	1-acylglycerol-3-phosphate O-acyltransferase ICT1 (EC 2.3.1.51) (Increased copper tolerance protein 1) (Lysophosphatidic acid acyltransferase ICT1) (LPAAT)	Q12385	CNAG_02505		Cardiolipin-specific phospholipase
AMB	YGR088W	0.996506	0.000101496	CTT1	Cytosolic catalase T; has a role in protection from oxidative damage by hydrogen peroxide	Catalase T (EC 1.11.1.6)	P06115	CNAG_00575	CAT3	Catalase (EC 1.11.1.6)
AMB	YGR088W	0.996506	0.000101496	CTT1	Cytosolic catalase T; has a role in protection from oxidative damage by hydrogen peroxide	Catalase T (EC 1.11.1.6)	P06115	CNAG_04981	CAT1	Catalase (EC 1.11.1.6)
AMB	YGR088W	0.996506	0.000101496	CTT1	Cytosolic catalase T; has a role in protection from oxidative damage by hydrogen peroxide	Catalase T (EC 1.11.1.6)	P06115	CNAG_05015	CAT4	Catalase (EC 1.11.1.6)
AMB	YGR088W	0.996506	0.000101496	CTT1	Cytosolic catalase T; has a role in protection from oxidative damage by hydrogen peroxide	Catalase T (EC 1.11.1.6)	P06115	CNAG_05256	CAT2	Catalase
AMB	YCR034W	-0.523494	0.000103194	ELO2	Fatty acid elongase, involved in sphingolipid biosynthesis; acts on fatty acids of up to 24 carbons in length; mutations have regulatory effects on 1,3-beta-glucan synthase, vacuolar ATPase, and the secretory pathway; ELO2 has a paralog, ELO1, that arose from the whole genome duplication; lethality of the elo2 elo3 double null mutation is functionally complemented by human ELOVL1 and weakly compl…	Elongation of fatty acids protein 2 (EC 2.3.1.199) (3-keto acyl-CoA synthase ELO2) (Fenpropimorph resistance protein 1) (Glucan synthesis protein 1) (Very-long-chain 3-oxoacyl-CoA synthase 2) (v-SNARE bypass mutant gene 2 protein)	P25358
AMB	YGR122W	0.756696	0.000107053		Protein that may be involved in pH regulation; probable ortholog of A. nidulans PalC, which is involved in pH regulation and binds to the ESCRT-III complex; null mutant does not properly process Rim101p and has decreased resistance to rapamycin; GFP-fusion protein is cytoplasmic; relative distribution to cytoplasm increases upon DNA replication stress	Uncharacterized protein YGR122W	P53272
AMB	YOR203W	2.12015	0.000107869		Dubious open reading frame; unlikely to encode a functional protein, based on available experimental and comparative sequence data; overlaps 5' end of essential DED1 gene required for translation initiation
AMB	YGR288W	0.582393	0.000108585	MAL13	MAL-activator protein; part of complex locus MAL1; nonfunctional in genomic reference strain S288C	Maltose fermentation regulatory protein MAL13	P53338	CNAG_02774	MAL13	Uncharacterized protein
AMB	YEL016C	-0.522455	0.000111089	NPP2	Nucleotide pyrophosphatase/phosphodiesterase; mediates extracellular nucleotide phosphate hydrolysis along with Npp1p and Pho5p; activity and expression enhanced during conditions of phosphate starvation; involved in spore wall assembly; SWAT-GFP and mCherry fusion proteins localize to the endoplasmic reticulum; NPP2 has a paralog, NPP1, that arose from the whole genome duplication; npp1 npp2 dou…	Ectonucleotide pyrophosphatase/phosphodiesterase 2 (E-NPP 2) [Includes: Alkaline phosphodiesterase 1 (EC 3.1.4.1); Nucleotide pyrophosphatase (NPPase) (EC 3.6.1.9) (Nucleotide diphosphatase)]	P39997	CNAG_03078		Type I phosphodiesterase/nucleotide pyrophosphatase
AMB	YNL123W	-0.546011	0.000111487	NMA111	Serine protease and general molecular chaperone; involved in response to heat stress and promotion of apoptosis; may contribute to lipid homeostasis; sequence similarity to the mammalian Omi/HtrA2 family of serine proteases	Pro-apoptotic serine protease NMA111 (EC 3.4.21.-) (111 kDa nuclear mediator of apoptosis)	P53920
AMB	YDL142C	0.483789	0.000111487	CRD1	Cardiolipin synthase; produces cardiolipin, which is a phospholipid of the mitochondrial inner membrane that is required for normal mitochondrial membrane potential and function and for correct integration of membrane-multispanning proteins into the mitochondrial outer membrane; required to maintain tubular mitochondrial morphology and functions in mitochondrial fusion; also required for normal v…	Cardiolipin synthase (CMP-forming) (CLS) (EC 2.7.8.41)	Q07560	CNAG_06120		Cardiolipin synthase
AMB	YIL164C	0.960113	0.000112673	NIT1	Nitrilase; member of the nitrilase branch of the nitrilase superfamily; in closely related species and other S. cerevisiae strain backgrounds YIL164C and adjacent ORF, YIL165C, likely constitute a single ORF encoding a nitrilase gene	Putative nitrilase-like protein NIT1	P40447	CNAG_00507		Nitrilase
AMB	YKL078W	-1.64006	0.000113813	DHR2	Predominantly nucleolar DEAH-box ATP-dependent RNA helicase; required for 18S rRNA synthesis	Probable ATP-dependent RNA helicase DHR2 (EC 3.6.4.13) (DEAH box RNA helicase DHR2) (Helicase JA2)	P36009
AMB	YER006W	-1.1808	0.00011437	NUG1	GTPase that associates with nuclear 60S pre-ribosomes; required for export of 60S ribosomal subunits from the nucleus	Nuclear GTP-binding protein NUG1 (Nuclear GTPase 1)	P40010	CNAG_01608		Nuclear GTP-binding protein
AMB	YEL021W	-0.500186	0.000114385	URA3	Orotidine-5'-phosphate (OMP) decarboxylase; catalyzes the sixth enzymatic step in the de novo biosynthesis of pyrimidines, converting OMP into uridine monophosphate (UMP); converts 5-FOA into 5-fluorouracil, a toxic compound	Orotidine 5'-phosphate decarboxylase (EC 4.1.1.23) (OMP decarboxylase) (OMPDCase) (OMPdecase) (Uridine 5'-monophosphate synthase) (UMP synthase)	P03962	CNAG_03196	URA5	Orotate phosphoribosyltransferase (OPRT) (OPRTase) (EC 2.4.2.10)
AMB	YEL021W	-0.500186	0.000114385	URA3	Orotidine-5'-phosphate (OMP) decarboxylase; catalyzes the sixth enzymatic step in the de novo biosynthesis of pyrimidines, converting OMP into uridine monophosphate (UMP); converts 5-FOA into 5-fluorouracil, a toxic compound	Orotidine 5'-phosphate decarboxylase (EC 4.1.1.23) (OMP decarboxylase) (OMPDCase) (OMPdecase) (Uridine 5'-monophosphate synthase) (UMP synthase)	P03962	CNAG_04961	URA3	Orotidine 5'-phosphate decarboxylase (EC 4.1.1.23)
AMB	YDR358W	0.665874	0.000114454	GGA1	Golgi-localized protein with homology to gamma-adaptin; interacts with and regulates Arf1p and Arf2p in a GTP-dependent manner in order to facilitate traffic through the late Golgi; GGA1 has a paralog, GGA2, that arose from the whole genome duplication	ADP-ribosylation factor-binding protein GGA1 (Golgi-localized, gamma ear-containing, ARF-binding protein 1)	Q06336	CNAG_00977		VHS domain-containing protein
AMB	YJR127C	0.46361	0.000116265	RSF2	Zinc-finger protein; involved in transcriptional control of both nuclear and mitochondrial genes, many of which specify products required for glycerol-based growth, respiration, and other functions; RSF2 has a paralog, TDA9, that arose from the whole genome duplication; relocalizes from nucleus to cytoplasm upon DNA replication stress	Respiration factor 2 (Zinc finger protein ZMS1)	P46974	CNAG_02877		Uncharacterized protein
AMB	YLR193C	0.543321	0.000116543	UPS1	Phosphatidic acid transfer protein; plays a role in phospholipid metabolism by transporting phosphatidic acid from the outer to the inner mitochondrial membrane; localizes to the mitochondrial intermembrane space; null mutant has altered cardiolipin and phosphatidic acid levels; ortholog of human PRELI	Protein UPS1, mitochondrial (Unprocessed MGM1 protein 1)	Q05776	CNAG_03363		Uncharacterized protein
AMB	YGL171W	-1.10263	0.000121456	ROK1	RNA-dependent ATPase; involved in pre-rRNA processing at sites A0, A1, and A2, and in control of cell cycle progression; contains two upstream open reading frames (uORFs) in 5' untranslated region which regulate translation	ATP-dependent RNA helicase ROK1 (EC 3.6.4.13) (Rescuer of KEM1 protein 1)	P45818	CNAG_03205		ATP-dependent RNA helicase ROK1
AMB	YDR357C	-0.624257	0.00012175	CNL1	Subunit of the BLOC-1 complex involved in endosomal maturation; interacts with Msb3p; null mutant is sensitive to drug inducing secretion of vacuolar cargo; green fluorescent protein (GFP)-fusion protein localizes to the cytoplasm	Biogenesis of lysosome-related organelles complex 1 subunit CNL1 (BLOC-1 subunit CNL1) (CNO-like protein 1)	Q06333
AMB	YBR056W	0.546122	0.00012175		Putative glycoside hydrolase of the mitochondrial intermembrane space	Uncharacterized glycosyl hydrolase YBR056W (EC 3.2.1.-)	P38081	CNAG_05652		Cytoplasmic protein
AMB	YNL166C	-0.420967	0.00012175	BNI5	Linker protein responsible for recruitment of myosin to the bud neck; interacts with the C-terminal extensions of septins Cdc11p and Shs1p and binds Myo1p to promote cytokinesis	Bud neck protein 5	P53890
AMB	YLR352W	0.558094	0.00012175		Putative protein of unknown function with similarity to F-box proteins; interacts with Skp1p and Cdc53p; YLR352W is not an essential gene	F-box protein YLR352W	Q06479
AMB	YER123W	0.450036	0.00012175	YCK3	Palmitoylated vacuolar membrane-localized casein kinase I isoform; negatively regulates vacuole fusion during hypertonic stress via phosphorylation of Vps41p; shares essential functions with Hrr25p; regulates vesicle fusion in AP-3 pathway	Casein kinase I homolog 3 (EC 2.7.11.1)	P39962
AMB	YLR350W	-0.629301	0.00012175	ORM2	Protein that mediates sphingolipid homeostasis; evolutionarily conserved, required for resistance to agents that induce unfolded protein response; Orm1p and Orm2p together control membrane biogenesis by coordinating lipid homeostasis with protein quality control; protein abundance increases in response to DNA replication stress; ORM2 has a paralog, ORM1, that arose from the whole genome duplicati…	Protein ORM2	Q06144	CNAG_06455		Uncharacterized protein
AMB	YGL121C	-1.04855	0.00012175	GPG1	Proposed gamma subunit of the heterotrimeric G protein; interacts with the receptor Gpr1p; involved in regulation of pseudohyphal growth; requires Gpb1p or Gpb2p to interact with Gpa2p; overproduction causes prion curing	Heterotrimeric G protein gamma subunit GPG1	P53130
AMB	YBL033C	0.43426	0.00012175	RIB1	GTP cyclohydrolase II; catalyzes the first step of the riboflavin biosynthesis pathway	GTP cyclohydrolase-2 (EC 3.5.4.25) (GTP cyclohydrolase II)	P38066	CNAG_00569		GTP cyclohydrolase II
AMB	YBL033C	0.43426	0.00012175	RIB1	GTP cyclohydrolase II; catalyzes the first step of the riboflavin biosynthesis pathway	GTP cyclohydrolase-2 (EC 3.5.4.25) (GTP cyclohydrolase II)	P38066	CNAG_02506		3,4-dihydroxy-2-butanone 4-phosphate synthase (DHBP synthase) (EC 4.1.99.12)
AMB	YLL048C	0.399231	0.000121856	YBT1	Transporter of the ATP-binding cassette (ABC) family; involved in bile acid transport; negative regulator of vacuole fusion; regulates release of lumenal Ca2+ stores; similar to mammalian bile transporters; YBT1 has a paralog, VMR1, that arose from the whole genome duplication	ATP-dependent bile acid permease	P32386	CNAG_00792		ATP-binding cassette transporter
AMB	YLL048C	0.399231	0.000121856	YBT1	Transporter of the ATP-binding cassette (ABC) family; involved in bile acid transport; negative regulator of vacuole fusion; regulates release of lumenal Ca2+ stores; similar to mammalian bile transporters; YBT1 has a paralog, VMR1, that arose from the whole genome duplication	ATP-dependent bile acid permease	P32386	CNAG_00823		Cadmium ion transporter
AMB	YLL048C	0.399231	0.000121856	YBT1	Transporter of the ATP-binding cassette (ABC) family; involved in bile acid transport; negative regulator of vacuole fusion; regulates release of lumenal Ca2+ stores; similar to mammalian bile transporters; YBT1 has a paralog, VMR1, that arose from the whole genome duplication	ATP-dependent bile acid permease	P32386	CNAG_01575		ATP-binding cassette transporter
AMB	YLL048C	0.399231	0.000121856	YBT1	Transporter of the ATP-binding cassette (ABC) family; involved in bile acid transport; negative regulator of vacuole fusion; regulates release of lumenal Ca2+ stores; similar to mammalian bile transporters; YBT1 has a paralog, VMR1, that arose from the whole genome duplication	ATP-dependent bile acid permease	P32386	CNAG_02262		ATP-binding cassette transporter
AMB	YLL048C	0.399231	0.000121856	YBT1	Transporter of the ATP-binding cassette (ABC) family; involved in bile acid transport; negative regulator of vacuole fusion; regulates release of lumenal Ca2+ stores; similar to mammalian bile transporters; YBT1 has a paralog, VMR1, that arose from the whole genome duplication	ATP-dependent bile acid permease	P32386	CNAG_02430		ABC transporter ABCC.6
AMB	YLL048C	0.399231	0.000121856	YBT1	Transporter of the ATP-binding cassette (ABC) family; involved in bile acid transport; negative regulator of vacuole fusion; regulates release of lumenal Ca2+ stores; similar to mammalian bile transporters; YBT1 has a paralog, VMR1, that arose from the whole genome duplication	ATP-dependent bile acid permease	P32386	CNAG_02977		Metal resistance protein ycf1
AMB	YLL048C	0.399231	0.000121856	YBT1	Transporter of the ATP-binding cassette (ABC) family; involved in bile acid transport; negative regulator of vacuole fusion; regulates release of lumenal Ca2+ stores; similar to mammalian bile transporters; YBT1 has a paralog, VMR1, that arose from the whole genome duplication	ATP-dependent bile acid permease	P32386	CNAG_03450		ATP-binding cassette transporter
AMB	YLL048C	0.399231	0.000121856	YBT1	Transporter of the ATP-binding cassette (ABC) family; involved in bile acid transport; negative regulator of vacuole fusion; regulates release of lumenal Ca2+ stores; similar to mammalian bile transporters; YBT1 has a paralog, VMR1, that arose from the whole genome duplication	ATP-dependent bile acid permease	P32386	CNAG_03503
AMB	YLL048C	0.399231	0.000121856	YBT1	Transporter of the ATP-binding cassette (ABC) family; involved in bile acid transport; negative regulator of vacuole fusion; regulates release of lumenal Ca2+ stores; similar to mammalian bile transporters; YBT1 has a paralog, VMR1, that arose from the whole genome duplication	ATP-dependent bile acid permease	P32386	CNAG_07781		ATP-dependent bile acid transporter
AMB	YOR227W	0.463131	0.000123783	HER1	Protein of unknown function; required for proliferation or remodeling of the ER that is caused by overexpression of Hmg2p; may interact with ribosomes, based on co-purification experiments; HER1 has a paralog, GIP3, that arose from the whole genome duplication	HMG2-induced ER-remodeling protein 1	Q12276
AMB	YML093W	-0.89662	0.000123783	UTP14	Subunit of U3-containing Small Subunit (SSU) processome complex; involved in production of 18S rRNA and assembly of small ribosomal subunit	U3 small nucleolar RNA-associated protein 14 (U3 snoRNA-associated protein 14) (U three protein 14)	Q04500	CNAG_06766		U3 small nucleolar RNA-associated protein 14
AMB	YGL154C	0.466586	0.000123905	LYS5	Phosphopantetheinyl transferase involved in lysine biosynthesis; converts inactive apo-form of Lys2p (alpha-aminoadipate reductase) into catalytically active holo-form by posttranslational addition of phosphopantetheine	L-aminoadipate-semialdehyde dehydrogenase-phosphopantetheinyl transferase (AASD-PPT) (EC 2.7.8.7)	P50113
AMB	YER074W-A	-0.530663	0.000124978	YOS1	Integral membrane protein required for ER to Golgi transport; localized to the Golgi, the ER, and COPII vesicles; interacts with Yip1p and Yif1p	Protein transport protein YOS1 (YIP one suppressor protein 1)	Q3E834	CNAG_06108		Uncharacterized protein
AMB	YML027W	-0.527085	0.000126081	YOX1	Homeobox transcriptional repressor; binds to Mcm1p and to early cell cycle boxes (ECBs) in the promoters of cell cycle-regulated genes expressed in M/G1 phase; expression is cell cycle-regulated; phosphorylated by Cdc28p; relocalizes from nucleus to cytoplasm upon DNA replication stress; YOX1 has a paralog, YHP1, that arose from the whole genome duplication	Homeobox protein YOX1	P34161	CNAG_03229	YOX101	Specific transcriptional repressor
AMB	YPL156C	-0.486404	0.000126624	PRM4	Pheromone-regulated protein proposed to be involved in mating; predicted to have 1 transmembrane segment; transcriptionally regulated by Ste12p during mating and by Cat8p during the diauxic shift	Pheromone-regulated membrane protein 4	Q12498
AMB	YDL160C-A	-0.846128	0.000128028	MHF2	Component of the heterotetrameric MHF histone-fold complex; in humans the MHF complex interacts with both DNA and Mph1p ortholog FANCM to stabilize and remodel blocked replication forks and repair damaged DNA; mhf2 srs2 double mutants are MMS hypersensitive; orthologous to human centromere constitutive-associated network (CCAN) subunit CENP-X, also known as MHF2	Inner kinetochore subunit MHF2 (CENP-X homolog) (Constitutive centromere-associated network protein MHF2) (MHF histone-fold complex subunit 2) (MPH1-associated histone-fold protein 2)	Q3E829
AMB	YKR067W	0.38582	0.00012814	GPT2	Glycerol-3-phosphate/dihydroxyacetone phosphate sn-1 acyltransferase; located in lipid particles and the ER; involved in the stepwise acylation of glycerol-3-phosphate and dihydroxyacetone in lipid biosynthesis; the most conserved motifs and functionally relevant residues are oriented towards the ER lumen	Glycerol-3-phosphate O-acyltransferase 2 (G-3-P acyltransferase 2) (EC 2.3.1.15) (Dihydroxyacetone phosphate acyltransferase 2) (DHAP-AT 2) (EC 2.3.1.42) (Glycerol-3-phosphate / dihydroxyacetone phosphate acyltransferase 2)	P36148
AMB	YBR092C	-0.975786	0.000128787	PHO3	Constitutively expressed acid phosphatase similar to Pho5p; brought to the cell surface by transport vesicles; hydrolyzes thiamin phosphates in the periplasmic space, increasing cellular thiamin uptake; expression is repressed by thiamin	Constitutive acid phosphatase (EC 3.1.3.2)	P24031	CNAG_02944	APH1	Acid phosphatase
AMB	YBR092C	-0.975786	0.000128787	PHO3	Constitutively expressed acid phosphatase similar to Pho5p; brought to the cell surface by transport vesicles; hydrolyzes thiamin phosphates in the periplasmic space, increasing cellular thiamin uptake; expression is repressed by thiamin	Constitutive acid phosphatase (EC 3.1.3.2)	P24031	CNAG_06967		Phytase
AMB	YDR375C	0.466475	0.000131196	BCS1	Protein translocase and chaperone required for Complex III assembly; member of the AAA ATPase family; forms a homo-oligomeric complex in the mitochondrial inner membrane that translocates the C-terminal domain of Rip1p from the matrix across the inner membrane and delivers it to an assembly intermediate of respiratory Complex III; also required for assembly of the Qcr10p subunit; mutation is func…	Mitochondrial chaperone BCS1	P32839	CNAG_02792		Mitochondrial chaperone BCS1
AMB	YMR258C	0.552309	0.000131811	ROY1	GTPase inhibitor with similarity to F-box proteins; inhibits Ypt52p GTPase activity by preventing Ypt52p from binding GTP; involved in regulating intracellular trafficking; physically interacts with Skp1p	Non-SCF-type F-box protein ROY1 (Repressor of YPT52)	Q04847
AMB	YJL158C	-0.537901	0.000131811	CIS3	Mannose-containing glycoprotein constituent of the cell wall; member of the PIR (proteins with internal repeats) family	Cell wall mannoprotein CIS3 (Covalently-linked cell wall protein 5/11) (Protein with internal repeats 4) (Soluble cell wall protein 8)	P47001
AMB	YOR161C	0.646676	0.000133896	PNS1	Protein of unknown function; has similarity to Torpedo californica tCTL1p, which is postulated to be a choline transporter, neither null mutation nor overexpression affects choline transport	Protein PNS1 (pH nine-sensitive protein 1)	Q12412	CNAG_00074		Protein PNS1
AMB	YOR316C	0.536246	0.000133896	COT1	Vacuolar transporter that mediates zinc transport into the vacuole; overexpression confers resistance to cobalt and rhodium; protein abundance increases in response to DNA replication stress; COT1 has a paralog, ZRC1, that arose from the whole genome duplication	Cobalt uptake protein COT1	P32798	CNAG_02806		Solute carrier family 30 (Zinc transporter), member 1
AMB	YPR026W	0.518843	0.000133896	ATH1	Acid trehalase required for utilization of extracellular trehalose; involved in intracellular trehalose degradation during growth recovery after saline stress	Vacuolar acid trehalase (EC 3.2.1.28) (Alpha,alpha-trehalase) (Alpha,alpha-trehalose glucohydrolase)	P48016
AMB	YKL216W	-1.15411	0.000133896	URA1	Dihydroorotate dehydrogenase; catalyzes the fourth enzymatic step in the de novo biosynthesis of pyrimidines, converting dihydroorotic acid into orotic acid	Dihydroorotate dehydrogenase (fumarate) (DHOD) (DHODase) (DHOdehase) (EC 1.3.98.1) (Dihydroorotate oxidase)	P28272	CNAG_02794		Dihydroorotate dehydrogenase (quinone), mitochondrial (DHOdehase) (EC 1.3.5.2)
AMB	YLR149C	0.803656	0.000133896		Protein of unknown function; overexpression causes a cell cycle delay or arrest; null mutation results in a decrease in plasma membrane electron transport; YLR149C is not an essential gene; protein abundance increases in response to DNA replication stress	Uncharacterized protein YLR149C	Q99296
AMB	YOL025W	0.457918	0.00013433	LAG2	Protein that negatively regulates the SCF E3-ubiquitin ligase; regulates by interacting with and preventing neddyation of the cullin subunit, Cdc53p; longevity determinant that is preferentially expressed in young cells; similar to mammalian Cand1	Cullin-associated NEDD8-dissociated protein 1 homolog (CAND1 homolog) (Longevity-assurance protein 2)	Q92325
AMB	YJL129C	-0.487307	0.000138653	TRK1	Component of the Trk1p-Trk2p potassium transport system; 180 kDa high affinity potassium transporter; phosphorylated in vivo and interacts physically with the phosphatase Ppz1p, suggesting Trk1p acitivy is regulated by phosphorylation; TRK1 has a paralog, TRK2, that arose from the whole genome duplication	High-affinity potassium transport protein	P12685	CNAG_02856		Potassium transport protein
AMB	YNL232W	-0.799982	0.000139666	CSL4	Exosome non-catalytic core component; involved in 3'-5' RNA processing and degradation in both the nucleus and the cytoplasm; predicted to contain an S1 RNA binding domain; human homolog EXOSC1 partially complements yeast csl4 null mutant, and can complement inviability of strain in which expression of CSL4 is repressed	Exosome complex component CSL4 (CEP1 synthetic lethal protein 4)	P53859	CNAG_01033		Exosome complex component CSL4
AMB	YOR224C	-0.559468	0.000140568	RPB8	RNA polymerase subunit ABC14.5; common to RNA polymerases I, II, and III	DNA-directed RNA polymerases I, II, and III subunit RPABC3 (RNA polymerases I, II, and III subunit ABC3) (ABC14.4) (ABC14.5) (DNA-directed RNA polymerases I, II, and III 14.5 kDa polypeptide)	P20436	CNAG_04286		DNA-directed RNA polymerase I, II, and III subunit RPABC3
AMB	YCR100C	0.747731	0.000140721		Putative protein of unknown function	Uncharacterized protein YCR100C	P25606
AMB	YER061C	-0.74426	0.000140721	CEM1	Mitochondrial beta-keto-acyl synthase; possible role in fatty acid synthesis; required for mitochondrial respiration; human homolog OXSM can complement yeast cem1 null mutant	3-oxoacyl-[acyl-carrier-protein] synthase homolog (EC 2.3.1.41) (Beta-ketoacyl-ACP synthase homolog)	P39525
AMB	YCR025C	0.911789	0.000141573		Putative protein of unknown function; conserved across S. cerevisiae strains; YCR025C is not an essential gene	Uncharacterized protein YCR025C	P25352
AMB	YGR239C	0.740218	0.000142063	PEX21	Peroxin required for peroxisomal matrix protein targeting; acts on proteins containing the PTS2 targeting sequence; interacts with Pex7p; constitutively expressed; partially redundant with Pex18p; required for import of the Gpd1p-Pnc1p heterodimer in which only Gpd1p has a peroxisomal targeting signal; relative distribution to cytoplasmic foci increases upon DNA replication stress	Peroxisomal membrane protein PEX21 (Peroxin-21)	P50091
AMB	YHL035C	0.769304	0.000142063	VMR1	Vacuolar membrane protein; involved in multiple drug resistance and metal sensitivity; ATP-binding cassette (ABC) family member involved in drug transport; potential Cdc28p substrate; induced under respiratory conditions; VMR1 has a paralog, YBT1, that arose from the whole genome duplication	ABC transporter ATP-binding protein/permease VMR1 (Vacuolar multidrug resistance protein 1)	P38735	CNAG_00792		ATP-binding cassette transporter
AMB	YHL035C	0.769304	0.000142063	VMR1	Vacuolar membrane protein; involved in multiple drug resistance and metal sensitivity; ATP-binding cassette (ABC) family member involved in drug transport; potential Cdc28p substrate; induced under respiratory conditions; VMR1 has a paralog, YBT1, that arose from the whole genome duplication	ABC transporter ATP-binding protein/permease VMR1 (Vacuolar multidrug resistance protein 1)	P38735	CNAG_00823		Cadmium ion transporter
AMB	YHL035C	0.769304	0.000142063	VMR1	Vacuolar membrane protein; involved in multiple drug resistance and metal sensitivity; ATP-binding cassette (ABC) family member involved in drug transport; potential Cdc28p substrate; induced under respiratory conditions; VMR1 has a paralog, YBT1, that arose from the whole genome duplication	ABC transporter ATP-binding protein/permease VMR1 (Vacuolar multidrug resistance protein 1)	P38735	CNAG_01575		ATP-binding cassette transporter
AMB	YHL035C	0.769304	0.000142063	VMR1	Vacuolar membrane protein; involved in multiple drug resistance and metal sensitivity; ATP-binding cassette (ABC) family member involved in drug transport; potential Cdc28p substrate; induced under respiratory conditions; VMR1 has a paralog, YBT1, that arose from the whole genome duplication	ABC transporter ATP-binding protein/permease VMR1 (Vacuolar multidrug resistance protein 1)	P38735	CNAG_02262		ATP-binding cassette transporter
AMB	YHL035C	0.769304	0.000142063	VMR1	Vacuolar membrane protein; involved in multiple drug resistance and metal sensitivity; ATP-binding cassette (ABC) family member involved in drug transport; potential Cdc28p substrate; induced under respiratory conditions; VMR1 has a paralog, YBT1, that arose from the whole genome duplication	ABC transporter ATP-binding protein/permease VMR1 (Vacuolar multidrug resistance protein 1)	P38735	CNAG_02430		ABC transporter ABCC.6
AMB	YHL035C	0.769304	0.000142063	VMR1	Vacuolar membrane protein; involved in multiple drug resistance and metal sensitivity; ATP-binding cassette (ABC) family member involved in drug transport; potential Cdc28p substrate; induced under respiratory conditions; VMR1 has a paralog, YBT1, that arose from the whole genome duplication	ABC transporter ATP-binding protein/permease VMR1 (Vacuolar multidrug resistance protein 1)	P38735	CNAG_02977		Metal resistance protein ycf1
AMB	YHL035C	0.769304	0.000142063	VMR1	Vacuolar membrane protein; involved in multiple drug resistance and metal sensitivity; ATP-binding cassette (ABC) family member involved in drug transport; potential Cdc28p substrate; induced under respiratory conditions; VMR1 has a paralog, YBT1, that arose from the whole genome duplication	ABC transporter ATP-binding protein/permease VMR1 (Vacuolar multidrug resistance protein 1)	P38735	CNAG_03450		ATP-binding cassette transporter
AMB	YHL035C	0.769304	0.000142063	VMR1	Vacuolar membrane protein; involved in multiple drug resistance and metal sensitivity; ATP-binding cassette (ABC) family member involved in drug transport; potential Cdc28p substrate; induced under respiratory conditions; VMR1 has a paralog, YBT1, that arose from the whole genome duplication	ABC transporter ATP-binding protein/permease VMR1 (Vacuolar multidrug resistance protein 1)	P38735	CNAG_03503
AMB	YHL035C	0.769304	0.000142063	VMR1	Vacuolar membrane protein; involved in multiple drug resistance and metal sensitivity; ATP-binding cassette (ABC) family member involved in drug transport; potential Cdc28p substrate; induced under respiratory conditions; VMR1 has a paralog, YBT1, that arose from the whole genome duplication	ABC transporter ATP-binding protein/permease VMR1 (Vacuolar multidrug resistance protein 1)	P38735	CNAG_07781		ATP-dependent bile acid transporter
AMB	YIL036W	0.665932	0.000143367	CST6	Basic leucine zipper (bZIP) transcription factor from ATF/CREB family involved in stress-responsive regulatory network; mediates transcriptional activation of NCE103 in response to low CO2 levels; proposed to be a regulator of oleate responsive genes; involved in utilization of non-optimal carbon sources and chromosome stability; relocalizes to the cytosol in response to hypoxia; CST6 has a paral…	ATF/CREB activator 2 (Chromosome stability protein CST6)	P40535
AMB	YCL025C	1.29454	0.00014339	AGP1	Low-affinity amino acid permease with broad substrate range; involved in uptake of asparagine, glutamine, and other amino acids; expression regulated by SPS plasma membrane amino acid sensor system (Ssy1p-Ptr3p-Ssy5p); AGP1 has a paralog, GNP1, that arose from the whole genome duplication	General amino acid permease AGP1 (Asparagine/glutamine permease)	P25376
AMB	YBL102W	0.446378	0.000143736	SFT2	Tetra-spanning membrane protein found mostly in the late Golgi; non-essential; can suppress some sed5 alleles; may be part of the transport machinery, but precise function is unknown; similar to mammalian syntaxin 5	Protein transport protein SFT2	P38166	CNAG_05758		Protein transport protein SFT2
AMB	YGL163C	0.397215	0.000145889	RAD54	DNA-dependent ATPase that stimulates strand exchange; modifies the topology of double-stranded DNA; involved in the recombinational repair of double-strand breaks in DNA during vegetative growth and meiosis; member of the SWI/SNF family of DNA translocases; forms nuclear foci upon DNA replication stress	DNA repair and recombination protein RAD54 (EC 3.6.4.-)	P32863	CNAG_01163	RAD54	DNA repair and recombination protein RAD54-like protein
AMB	YGL163C	0.397215	0.000145889	RAD54	DNA-dependent ATPase that stimulates strand exchange; modifies the topology of double-stranded DNA; involved in the recombinational repair of double-strand breaks in DNA during vegetative growth and meiosis; member of the SWI/SNF family of DNA translocases; forms nuclear foci upon DNA replication stress	DNA repair and recombination protein RAD54 (EC 3.6.4.-)	P32863	CNAG_02771		DNA repair and recombination protein RAD54B
AMB	YOR044W	0.767344	0.000146713	IRC23	Protein of unknown function; green fluorescent protein (GFP)-fusion localizes to the ER; null mutant displays increased levels of spontaneous Rad52p foci; IRC23 has a paralog, BSC2, that arose from the whole genome duplication	Increased recombination centers protein 23	Q08416
AMB	YJR002W	-0.849357	0.000146808	MPP10	Component of the SSU processome and 90S preribosome; required for pre-18S rRNA processing, interacts with and controls the stability of Imp3p and Imp4p, essential for viability; similar to human Mpp10p	U3 small nucleolar RNA-associated protein MPP10 (U3 snoRNA-associated protein MPP10) (M phase phosphoprotein 10)	P47083	CNAG_07494		U3 small nucleolar ribonucleoprotein protein MPP10
AMB	YKL096W-A	-0.672139	0.00014694	CWP2	Covalently linked cell wall mannoprotein; major constituent of the cell wall; plays a role in stabilizing the cell wall; involved in low pH resistance; precursor is GPI-anchored	Cell wall protein CWP2 (Low pH resistance protein 1)	P43497
AMB	YNL286W	-0.653849	0.000147443	CUS2	Putative checkpoint factor in transcription; binds to U2 snRNA and Prp11p; regulates toggling of the U2 snRNA stem II region between different structures; contains two RNA recognition motifs (RRMs)	Cold sensitive U2 snRNA suppressor 2	P53830	CNAG_06670		HIV Tat-specific factor 1
AMB	YGR281W	0.577555	0.000147934	YOR1	Plasma membrane ATP-binding cassette (ABC) transporter; multidrug transporter mediates export of many different organic anions including oligomycin; homolog of human cystic fibrosis transmembrane receptor (CFTR)	Oligomycin resistance ATP-dependent permease YOR1	P53049	CNAG_00792		ATP-binding cassette transporter
AMB	YGR281W	0.577555	0.000147934	YOR1	Plasma membrane ATP-binding cassette (ABC) transporter; multidrug transporter mediates export of many different organic anions including oligomycin; homolog of human cystic fibrosis transmembrane receptor (CFTR)	Oligomycin resistance ATP-dependent permease YOR1	P53049	CNAG_00823		Cadmium ion transporter
AMB	YGR281W	0.577555	0.000147934	YOR1	Plasma membrane ATP-binding cassette (ABC) transporter; multidrug transporter mediates export of many different organic anions including oligomycin; homolog of human cystic fibrosis transmembrane receptor (CFTR)	Oligomycin resistance ATP-dependent permease YOR1	P53049	CNAG_01575		ATP-binding cassette transporter
AMB	YGR281W	0.577555	0.000147934	YOR1	Plasma membrane ATP-binding cassette (ABC) transporter; multidrug transporter mediates export of many different organic anions including oligomycin; homolog of human cystic fibrosis transmembrane receptor (CFTR)	Oligomycin resistance ATP-dependent permease YOR1	P53049	CNAG_02262		ATP-binding cassette transporter
AMB	YGR281W	0.577555	0.000147934	YOR1	Plasma membrane ATP-binding cassette (ABC) transporter; multidrug transporter mediates export of many different organic anions including oligomycin; homolog of human cystic fibrosis transmembrane receptor (CFTR)	Oligomycin resistance ATP-dependent permease YOR1	P53049	CNAG_02430		ABC transporter ABCC.6
AMB	YGR281W	0.577555	0.000147934	YOR1	Plasma membrane ATP-binding cassette (ABC) transporter; multidrug transporter mediates export of many different organic anions including oligomycin; homolog of human cystic fibrosis transmembrane receptor (CFTR)	Oligomycin resistance ATP-dependent permease YOR1	P53049	CNAG_02977		Metal resistance protein ycf1
AMB	YGR281W	0.577555	0.000147934	YOR1	Plasma membrane ATP-binding cassette (ABC) transporter; multidrug transporter mediates export of many different organic anions including oligomycin; homolog of human cystic fibrosis transmembrane receptor (CFTR)	Oligomycin resistance ATP-dependent permease YOR1	P53049	CNAG_03450		ATP-binding cassette transporter
AMB	YGR281W	0.577555	0.000147934	YOR1	Plasma membrane ATP-binding cassette (ABC) transporter; multidrug transporter mediates export of many different organic anions including oligomycin; homolog of human cystic fibrosis transmembrane receptor (CFTR)	Oligomycin resistance ATP-dependent permease YOR1	P53049	CNAG_03503
AMB	YGR281W	0.577555	0.000147934	YOR1	Plasma membrane ATP-binding cassette (ABC) transporter; multidrug transporter mediates export of many different organic anions including oligomycin; homolog of human cystic fibrosis transmembrane receptor (CFTR)	Oligomycin resistance ATP-dependent permease YOR1	P53049	CNAG_07781		ATP-dependent bile acid transporter
AMB	YCL018W	-0.471704	0.000148365	LEU2	Beta-isopropylmalate dehydrogenase (IMDH); catalyzes the third step in the leucine biosynthesis pathway; can additionally catalyze the conversion of beta-ethylmalate into alpha-ketovalerate	3-isopropylmalate dehydrogenase (3-IPM-DH) (IMDH) (EC 1.1.1.85) (Beta-IPM dehydrogenase)	P04173	CNAG_00450	LEU2	3-isopropylmalate dehydrogenase (EC 1.1.1.85)
AMB	YGR044C	0.504957	0.000148637	RME1	Zinc finger protein involved in control of meiosis; prevents meiosis by repressing IME1 expression and promotes mitosis by activating CLN2 expression; directly repressed by a1-alpha2 regulator; mediates cell type control of sporulation; relocalizes from nucleus to cytoplasm upon DNA replication stress	Zinc finger protein RME1	P32338
AMB	YKR063C	-0.559365	0.000149203	LAS1	Endonuclease involved in pre-rRNA processing at both ends of ITS2; functions with Grc3p in a conserved mechanism to modulate rRNA processing and ribosome biogenesis; may coordinate the action of the Rat1p-Rai1p exoRNAse; required for the G1/S cell cycle transition; human ortholog is Las1L; mutants require the SSD1-v allele for viability	Protein LAS1	P36146	CNAG_02875		Uncharacterized protein
AMB	YLR010C	0.694231	0.000149203	TEN1	Protein that regulates telomeric length; protects telomeric ends in a complex with Cdc13p and Stn1p; similar to human Ten1 which is critical for the telomeric function of the CST (Cdc13p-Stn1p-Ten1p) complex	Telomere length regulation protein TEN1 (Protein telomeric pathways with STN1)	Q07921
AMB	YER095W	0.411092	0.00014939	RAD51	Strand exchange protein; forms a helical filament with DNA that searches for homology; involved in the recombinational repair of double-strand breaks in DNA during vegetative growth and meiosis; homolog of Dmc1p and bacterial RecA protein	DNA repair protein RAD51	P25454	CNAG_00720		DNA repair protein RAD51 homolog
AMB	YER095W	0.411092	0.00014939	RAD51	Strand exchange protein; forms a helical filament with DNA that searches for homology; involved in the recombinational repair of double-strand breaks in DNA during vegetative growth and meiosis; homolog of Dmc1p and bacterial RecA protein	DNA repair protein RAD51	P25454	CNAG_07909		Meiotic recombinase Dmc1
AMB	YHR140W	0.580007	0.000150852		Putative integral membrane protein of unknown function	UPF0641 membrane protein YHR140W	P38842	CNAG_03631		Uncharacterized protein
AMB	YBL026W	-0.624327	0.000150852	LSM2	Lsm (Like Sm) protein; part of heteroheptameric complexes (Lsm2p-7p and either Lsm1p or 8p): cytoplasmic Lsm1p complex involved in mRNA decay; nuclear Lsm8p complex part of U6 snRNP and possibly involved in processing tRNA, snoRNA, and rRNA; relocalizes from nucleus to cytoplasmic foci upon DNA replication stress	U6 snRNA-associated Sm-like protein LSm2 (Small nuclear ribonucleoprotein D homolog SNP3)	P38203	CNAG_01666		U6 snRNA-associated Sm-like protein LSm2
AMB	YOR305W	-0.574872	0.000152301	RRG7	Protein of unknown function; green fluorescent protein (GFP)-fusion protein localizes to the mitochondrion; deletion confers sensitivity to 4-(N-(S-glutathionylacetyl)amino) phenylarsenoxide (GSAO); YOR305W is not an essential gene	Required for respiratory growth protein 7, mitochondrial	Q08774	CNAG_02384		Uncharacterized protein
AMB	YKR075C	-0.72118	0.000153262		Protein of unknown function; similar to Reg1p; expression regulated by glucose and Rgt1p; GFP-fusion protein is induced in response to the DNA-damaging agent MMS; YKR075C has a paralog, YOR062C, that arose from the whole genome duplication	Uncharacterized protein YKR075C	P36155
AMB	YLL062C	-1.06293	0.000154947	MHT1	S-methylmethionine-homocysteine methyltransferase; functions along with Sam4p in the conversion of S-adenosylmethionine (AdoMet) to methionine to control the methionine/AdoMet ratio	Homocysteine S-methyltransferase 1 (EC 2.1.1.10) (S-methylmethionine:homocysteine methyltransferase 1) (SMM:Hcy S-methyltransferase 1)	Q12525	CNAG_04826		Homocysteine S-methyltransferase
AMB	YNL217W	-0.479821	0.000156175		Putative protein of unknown function; weak sequence similarity to bis (5'-nucleotidyl)-tetraphosphatases; (GFP)-fusion protein localizes to the vacuole; null mutant is highly sensitive to azaserine and resistant to sodium-O-vandate	Putative metallophosphoesterase YNL217W (EC 3.1.-.-)	P40152	CNAG_02470		Phosphoric monoester hydrolase
AMB	YBR132C	0.585897	0.000156175	AGP2	Plasma membrane regulator of polyamine and carnitine transport; has similarity to transporters but lacks transport activity; may act as a sensor that transduces environmental signals; has a positive or negative regulatory effect on transcription of many transporter genes	General amino acid permease AGP2	P38090	CNAG_07449		Amino acid transporter
AMB	YBR132C	0.585897	0.000156175	AGP2	Plasma membrane regulator of polyamine and carnitine transport; has similarity to transporters but lacks transport activity; may act as a sensor that transduces environmental signals; has a positive or negative regulatory effect on transcription of many transporter genes	General amino acid permease AGP2	P38090	CNAG_07844		Uncharacterized protein
AMB	YKR097W	1.35352	0.000158297	PCK1	Phosphoenolpyruvate carboxykinase; key enzyme in gluconeogenesis, catalyzes early reaction in carbohydrate biosynthesis, glucose represses transcription and accelerates mRNA degradation, regulated by Mcm1p and Cat8p, located in the cytosol	Phosphoenolpyruvate carboxykinase (ATP) (EC 4.1.1.49)	P10963	CNAG_04217	PCK1	Phosphoenolpyruvate carboxykinase (ATP)
AMB	YOR320C	-0.406941	0.000158702	GNT1	N-acetylglucosaminyltransferase; capable of modification of N-linked glycans in the Golgi apparatus	Glucose N-acetyltransferase 1 (EC 2.4.1.-) (N-acetylglucosaminyltransferase)	Q12096
AMB	YLR323C	-0.625831	0.000159198	CWC24	General splicing factor; required for stable U2 snRNP binding to primary transcripts; essential for the first step of splicing; component of the pre-catalytic spliceosome complex containing Cef1p; similar to S. pombe Cwf24p	Pre-mRNA-splicing factor CWC24 (Complexed with CEF1 protein 24)	P53769	CNAG_04127		Pre-mRNA-splicing factor CWC24
AMB	YGR051C	0.819177	0.00016009		Dubious open reading frame; unlikely to encode a functional protein, based on available experimental and comparative sequence data; YGR051C is not an essential gene
AMB	YCR024C-A	-0.35916	0.000161261	PMP1	Regulatory subunit for the plasma membrane H(+)-ATPase Pma1p; small single-membrane span proteolipid; forms unique helix and positively charged cytoplasmic domain that is able to specifically segregate phosphatidylserines; PMP1 has a paralog, PMP2, that arose from the whole genome duplication	Plasma membrane ATPase proteolipid 1	P32903
AMB	YDR280W	-0.369574	0.000161301	RRP45	Exosome non-catalytic core component; involved in 3'-5' RNA processing and degradation in both the nucleus and the cytoplasm; has similarity to E. coli RNase PH and to human hRrp45p (PM/SCL-75, EXOSC9); protein abundance increases in response to DNA replication stress	Exosome complex component RRP45 (Ribosomal RNA-processing protein 45)	Q05636	CNAG_00853		Exosome complex component RRP43
AMB	YDR280W	-0.369574	0.000161301	RRP45	Exosome non-catalytic core component; involved in 3'-5' RNA processing and degradation in both the nucleus and the cytoplasm; has similarity to E. coli RNase PH and to human hRrp45p (PM/SCL-75, EXOSC9); protein abundance increases in response to DNA replication stress	Exosome complex component RRP45 (Ribosomal RNA-processing protein 45)	Q05636	CNAG_01693		Exosome complex component RRP45
AMB	YNR034W	0.482118	0.000167111	SOL1	Protein with a possible role in tRNA export; shows similarity to 6-phosphogluconolactonase non-catalytic domains but does not exhibit this enzymatic activity; homologous to Sol3p and Sol4p; SOL1 has a paralog, SOL2, that arose from the whole genome duplication; protein abundance increases in response to DNA replication stress	6-phosphogluconolactonase-like protein 1	P50278	CNAG_01216		6-phosphogluconolactonase (6PGL) (EC 3.1.1.31)
AMB	YNR034W	0.482118	0.000167111	SOL1	Protein with a possible role in tRNA export; shows similarity to 6-phosphogluconolactonase non-catalytic domains but does not exhibit this enzymatic activity; homologous to Sol3p and Sol4p; SOL1 has a paralog, SOL2, that arose from the whole genome duplication; protein abundance increases in response to DNA replication stress	6-phosphogluconolactonase-like protein 1	P50278	CNAG_02133	SOL3	6-phosphogluconolactonase (6PGL) (EC 3.1.1.31)
AMB	YHL011C	-0.682136	0.000168781	PRS3	5-phospho-ribosyl-1(alpha)-pyrophosphate synthetase; synthesizes PRPP, which is required for nucleotide, histidine, and tryptophan biosynthesis; one of five related enzymes, which are active as heteromultimeric complexes	Ribose-phosphate pyrophosphokinase 3 (EC 2.7.6.1) (Phosphoribosyl pyrophosphate synthase 3)	P38689	CNAG_03335		Ribose-phosphate pyrophosphokinase
AMB	YHL011C	-0.682136	0.000168781	PRS3	5-phospho-ribosyl-1(alpha)-pyrophosphate synthetase; synthesizes PRPP, which is required for nucleotide, histidine, and tryptophan biosynthesis; one of five related enzymes, which are active as heteromultimeric complexes	Ribose-phosphate pyrophosphokinase 3 (EC 2.7.6.1) (Phosphoribosyl pyrophosphate synthase 3)	P38689	CNAG_05365		Ribose-phosphate pyrophosphokinase
AMB	YHR216W	0.701021	0.000170073	IMD2	Inosine monophosphate dehydrogenase; catalyzes the rate-limiting step in GTP biosynthesis, expression is induced by mycophenolic acid resulting in resistance to the drug, expression is repressed by nutrient limitation; IMD2 has a paralog, YAR073W/YAR075W, that arose from a segmental duplication	Inosine-5'-monophosphate dehydrogenase 2 (IMP dehydrogenase 2) (IMPD 2) (IMPDH 2) (EC 1.1.1.205)	P38697	CNAG_00441	IMD1	Inosine-5'-monophosphate dehydrogenase (IMP dehydrogenase) (IMPD) (IMPDH) (EC 1.1.1.205)
AMB	YML106W	-0.382026	0.000173973	URA5	Major orotate phosphoribosyltransferase (OPRTase) isozyme; catalyzes the fifth enzymatic step in de novo biosynthesis of pyrimidines, converting orotate into orotidine-5'-phosphate; URA5 has a paralog, URA10, that arose from the whole genome duplication	Orotate phosphoribosyltransferase 1 (OPRT 1) (OPRTase 1) (EC 2.4.2.10)	P13298	CNAG_03196	URA5	Orotate phosphoribosyltransferase (OPRT) (OPRTase) (EC 2.4.2.10)
AMB	YML106W	-0.382026	0.000173973	URA5	Major orotate phosphoribosyltransferase (OPRTase) isozyme; catalyzes the fifth enzymatic step in de novo biosynthesis of pyrimidines, converting orotate into orotidine-5'-phosphate; URA5 has a paralog, URA10, that arose from the whole genome duplication	Orotate phosphoribosyltransferase 1 (OPRT 1) (OPRTase 1) (EC 2.4.2.10)	P13298	CNAG_04961	URA3	Orotidine 5'-phosphate decarboxylase (EC 4.1.1.23)
AMB	YPL112C	0.385883	0.00017416	PEX25	Peripheral peroxisomal membrane peroxin; required for the regulation of peroxisome size and maintenance, recruits GTPase Rho1p to peroxisomes, induced by oleate, interacts with Pex27p; PEX25 has a paralog, PEX27, that arose from the whole genome duplication	Peroxisomal membrane protein PEX25 (Peroxin-25)	Q02969
AMB	YCR060W	-0.518686	0.000175652	TAH1	Component of conserved R2TP complex (Rvb1-Rvb2-Tah1-Pih1); R2TP complex interacts with Hsp90 (Hsp82p and Hsc82p) to mediate assembly of large protein complexes such as box C/D snoRNPs and RNA polymerase II; contains a single TPR domain with at least two TPR motifs; plays a role in determining prion variants	TPR repeat-containing protein associated with Hsp90	P25638	CNAG_05223		Uncharacterized protein
AMB	YJR091C	0.485505	0.000177949	JSN1	Member of the Puf family of RNA-binding proteins; interacts with mRNAs encoding membrane-associated proteins; involved in localizing the Arp2/3 complex to mitochondria; overexpression causes increased sensitivity to benomyl; JSN1 has a paralog, PUF2, that arose from the whole genome duplication	Protein JSN1 (Pumilio homology domain family member 1)	P47135	CNAG_01360		Pumilio domain-containing protein c
AMB	YPL163C	-0.508749	0.000181996	SVS1	Cell wall and vacuolar protein; required for wild-type resistance to vanadate; SVS1 has a paralog, SRL1, that arose from the whole genome duplication	Protein SVS1	Q12254
AMB	YKR013W	-0.586652	0.000184298	PRY2	Sterol binding protein involved in the export of acetylated sterols; secreted glycoprotein and member of the CAP protein superfamily (cysteine-rich secretory proteins (CRISP), antigen 5, and pathogenesis related 1 proteins); sterol export function is redundant with that of PRY1; may be involved in detoxification of hydrophobic compounds; PRY2 has a paralog, PRY1, that arose from the whole genome …	Protein PRY2 (Pathogenesis-related protein 2)	P36110	CNAG_01223		Uncharacterized protein
AMB	YGR154C	0.54307	0.000184458	GTO1	Omega-class glutathione transferase; induced under oxidative stress; putative peroxisomal localization	Glutathione S-transferase omega-like 1 (EC 2.5.1.18) (Glutathione-dependent dehydroascorbate reductase) (EC 1.8.5.1)	P48239
AMB	YDR059C	0.440822	0.000186922	UBC5	Ubiquitin-conjugating enzyme; mediates selective degradation of short-lived, abnormal, or excess proteins, including histone H3; central component of the cellular stress response; expression is heat inducible; protein abundance increases in response to DNA replication stress; UBC5 has a paralog, UBC4, that arose from the whole genome duplication	Ubiquitin-conjugating enzyme E2-16 kDa (EC 2.3.2.23) (E2 ubiquitin-conjugating enzyme 5) (Ubiquitin carrier protein) (Ubiquitin-protein ligase)	P15732	CNAG_05696		Ubiquitin-conjugating enzyme E2-16 kDa
AMB	YLR258W	0.934266	0.000188284	GSY2	Glycogen synthase; expression induced by glucose limitation, nitrogen starvation, heat shock, and stationary phase; activity regulated by cAMP-dependent, Snf1p and Pho85p kinases as well as by the Gac1p-Glc7p phosphatase; GSY2 has a paralog, GSY1, that arose from the whole genome duplication; relocalizes from cytoplasm to plasma membrane upon DNA replication stress	Glycogen [starch] synthase isoform 2 (EC 2.4.1.11)	P27472	CNAG_04621		Glycogen [starch] synthase (EC 2.4.1.11)
AMB	YDR302W	-0.449801	0.000188284	GPI11	ER membrane protein involved in a late step of GPI anchor assembly; involved in the addition of phosphoethanolamine to the multiply mannosylated glycosylphosphatidylinositol (GPI) intermediate; human PIG-Fp is a functional homolog	Glycosylphosphatidylinositol anchor biosynthesis protein 11 (PIGF homolog)	Q06636	CNAG_02356		Phosphatidylinositol glycan, class F
AMB	YOL130W	-0.536097	0.000188284	ALR1	Plasma membrane Mg(2+) transporter; expression and turnover are regulated by Mg(2+) concentration; overexpression confers increased tolerance to Al(3+) and Ga(3+) ions; magnesium transport defect of the null mutant is functionally complemented by either of the human genes MAGT1 and TUSC3 that are not orthologous to ALR1	Magnesium transporter ALR1 (Aluminum resistance protein 1)	Q08269
AMB	YOR382W	2.04212	0.000189353	FIT2	Mannoprotein that is incorporated into the cell wall; incorporated via a glycosylphosphatidylinositol (GPI) anchor; involved in the retention of siderophore-iron in the cell wall	Facilitator of iron transport 2	Q08906
AMB	YMR253C	0.453139	0.000189353		Putative protein of unknown function; green fluorescent protein (GFP)-fusion protein localizes to the cytoplasm in a punctate pattern; YMR253C is not an essential gene	Uncharacterized membrane protein YMR253C	Q04835	CNAG_02039
AMB	YER079W	0.481318	0.000190384		Putative protein of unknown function	Uncharacterized protein YER079W	P40052
AMB	YIL165C	1.08344	0.000191309		Putative protein of unknown function; mutant exhibits mitophagy defects; in closely related species and other S. cerevisiae strain backgrounds YIL165C and adjacent ORF, YIL164C, likely constitute a single ORF encoding a nitrilase gene	Putative nitrilase-like protein YIL165C	P40446
AMB	YPL075W	-0.399756	0.000197391	GCR1	Transcriptional activator of genes involved in glycolysis; DNA-binding protein that interacts and functions with the transcriptional activator Gcr2p	Glycolytic genes transcriptional activator GCR1	P07261
AMB	YGL181W	0.422284	0.000197844	GTS1	Protein involved in Arf3p regulation and in transcription regulation; localizes to the nucleus and to endocytic patches; contains an N-terminal Zn-finger and ArfGAP homology domain, a C-terminal glutamine-rich region, and a UBA (ubiquitin associated) domain; gts1 mutations affect budding, cell size, heat tolerance, sporulation, life span, ultradian rhythms, endocytosis; expression oscillates in a…	Protein GTS1 (Protein LSR1)	P40956	CNAG_00818		Uncharacterized protein
AMB	YDR083W	-1.13236	0.000198978	RRP8	Nucleolar S-adenosylmethionine-dependent rRNA methyltransferase; methylates adenine (m1A) of the large subunit (LSU) rRNA at position 645; involved in pre-rRNA cleavage at site A2; mutation is synthetically lethal with a gar1 mutation; deletion disrupts telomere maintenance by influencing the expression of neighboring gene STN1	25S rRNA (adenine(645)-N(1))-methyltransferase (EC 2.1.1.287) (Ribosomal RNA-processing protein 8)	P38961	CNAG_01104		Ribosomal RNA-processing protein 8 (EC 2.1.1.-)
AMB	YDR185C	0.716111	0.000199275	UPS3	Mitochondrial protein of unknown function; similar to Ups1p and Ups2p which are involved in regulation of mitochondrial cardiolipin and phosphatidylethanolamine levels; null is viable but interacts synthetically with ups1 and ups2 mutations; UPS3 has a paralog, UPS2, that arose from the whole genome duplication	Protein UPS3, mitochondrial (Genetic interactor of prohibitins protein 2) (Unprocessed MGM1 protein 3)	Q04006	CNAG_06880		Mitochondrial protein
AMB	YER165W	-0.473233	0.000199597	PAB1	Poly(A) binding protein; part of the 3'-end RNA-processing complex, mediates interactions between the 5' cap structure and the 3' mRNA poly(A) tail, involved in control of poly(A) tail length, interacts with translation factor eIF-4G; stimulates, but is not required for the deadenylation activity of the Pan2p-Pan3p poly(A)-ribonuclease complex	Polyadenylate-binding protein, cytoplasmic and nuclear (PABP) (Poly(A)-binding protein) (ARS consensus-binding protein ACBP-67) (Polyadenylate tail-binding protein)	P04147	CNAG_04441		Polyadenylate-binding protein (PABP)
AMB	YOR185C	0.786188	0.000202918	GSP2	GTP binding protein (mammalian Ranp homolog); involved in the maintenance of nuclear organization, RNA processing and transport; interacts with Kap121p, Kap123p and Pdr6p (karyophilin betas); not required for viability; protein abundance increases in response to DNA replication stress; GSP2 has a paralog, GSP1, that arose from the whole genome duplication	GTP-binding nuclear protein GSP2/CNR2	P32836	CNAG_02257		GTP-binding nuclear protein
AMB	YNR058W	0.640775	0.000203621	BIO3	7,8-diamino-pelargonic acid aminotransferase (DAPA); catalyzes the second step in the biotin biosynthesis pathway; BIO3 is in a cluster of 3 genes (BIO3, BIO4, and BIO5) that mediate biotin synthesis; BIO3 and BIO4 were acquired by horizontal gene transfer (HGT) from bacteria	Adenosylmethionine-8-amino-7-oxononanoate aminotransferase (EC 2.6.1.62) (7,8-diamino-pelargonic acid aminotransferase) (DAPA AT) (DAPA aminotransferase) (Diaminopelargonic acid synthase)	P50277	CNAG_07802		Class III aminotransferase
AMB	YPR160W	0.792219	0.000210371	GPH1	Glycogen phosphorylase required for the mobilization of glycogen; non-essential; regulated by cyclic AMP-mediated phosphorylation; phosphorylation by Cdc28p may coordinately regulate carbohydrate metabolism and the cell cycle; expression is regulated by stress-response elements and by the HOG MAP kinase pathway	Glycogen phosphorylase (EC 2.4.1.1)	P06738	CNAG_06666		Alpha-1,4 glucan phosphorylase (EC 2.4.1.1)
AMB	YOR021C	-0.588484	0.000210371	SFM1	SPOUT methyltransferase; catalyzes omega-monomethylation of Rps3p on Arg-146; not an essential gene; predicted to be involved in rRNA processing and ribosome biogenesis and in biopolymer catabolism	Protein arginine N-methyltransferase SFM1 (EC 2.1.1.-) (SPOUT family methyltransferase 1)	Q12314	CNAG_01416		Uncharacterized protein
AMB	YDL031W	-0.752916	0.000214414	DBP10	Putative ATP-dependent RNA helicase of the DEAD-box protein family; constituent of 66S pre-ribosomal particles; essential protein involved in ribosome biogenesis	ATP-dependent RNA helicase DBP10 (EC 3.6.4.13) (DEAD box protein 10)	Q12389	CNAG_06741		ATP-dependent RNA helicase DBP10 (EC 3.6.4.13)
AMB	YIR039C	0.693486	0.000215737	YPS6	Putative GPI-anchored aspartic protease; member of the yapsin family of proteases involved in cell wall growth and maintenance	Aspartic proteinase yapsin-6 (EC 3.4.23.-)	P40583
AMB	YMR313C	0.3912	0.000215762	TGL3	Bifunctional triacylglycerol lipase and LPE acyltransferase; major lipid particle-localized triacylglycerol (TAG) lipase; catalyzes acylation of lysophosphatidylethanolamine (LPE), a function which is essential for sporulation; protein level and stability of Tgl3p are markedly reduced in the absence of lipid droplets; required with Tgl4p for timely bud formation	Lipase 3 (EC 3.1.1.3) (Triacylglycerol lipase 3)	P40308
AMB	YJL116C	-0.658548	0.000216674	NCA3	Protein involved in mitochondrion organization; functions with Nca2p to regulate mitochondrial expression of subunits 6 (Atp6p) and 8 (Atp8p) of the Fo-F1 ATP synthase; SWAT-GFP, seamless-GFP and mCherry fusion proteins localize to the vacuole; member of the SUN family; expression induced in cells treated with the mycotoxin patulin; NCA3 has a paralog, UTH1, that arose from the whole genome dupli…	Beta-glucosidase-like protein NCA3, mitochondrial	P46955
AMB	YJL155C	0.521582	0.000216806	FBP26	Fructose-2,6-bisphosphatase, required for glucose metabolism; protein abundance increases in response to DNA replication stress	Fructose-2,6-bisphosphatase (EC 3.1.3.46)	P32604	CNAG_04221		6-phosphofructo-2-kinase/fructose-2, 6-bisphosphatase
AMB	YMR300C	-0.608899	0.000216806	ADE4	Phosphoribosylpyrophosphate amidotransferase (PRPPAT); catalyzes first step of the 'de novo' purine nucleotide biosynthetic pathway; also known as amidophosphoribosyltransferase	Amidophosphoribosyltransferase (ATase) (EC 2.4.2.14) (Glutamine phosphoribosylpyrophosphate amidotransferase)	P04046	CNAG_02853		Amidophosphoribosyltransferase (ATase) (EC 2.4.2.14) (Glutamine phosphoribosylpyrophosphate amidotransferase)
AMB	YBR220C	-0.461299	0.000216806		Putative protein of unknown function; YBR220C is not an essential gene	Uncharacterized membrane protein YBR220C	P38318	CNAG_05352		Acetyl-CoA transporter
AMB	YER024W	0.41099	0.000218861	YAT2	Carnitine acetyltransferase; has similarity to Yat1p, which is a carnitine acetyltransferase associated with the mitochondrial outer membrane	Carnitine O-acetyltransferase YAT2 (EC 2.3.1.7)	P40017
AMB	YCL052C	0.435639	0.000220271	PBN1	Component of glycosylphosphatidylinositol-mannosyltransferase I; essential component; required for the autocatalytic post-translational processing of the protease B precursor Prb1p; localizes to ER in lumenal orientation; homolog of mammalian PIG-X	Protein PBN1 (Protease B non-derepressible protein 1)	P25580
AMB	YKL015W	0.403484	0.000220415	PUT3	Transcriptional activator; binds specific gene recruitment sequences and is required for DNA zip code-mediated targeting of genes to nuclear periphery; regulates proline utilization genes, constitutively binds PUT1 and PUT2 promoters as a dimer, undergoes conformational change to form active state; binds other promoters only under activating conditions; differentially phosphorylated in presence o…	Proline utilization trans-activator	P25502
AMB	YHR030C	0.541102	0.000220586	SLT2	Serine/threonine MAP kinase; coordinates expression of all 19S regulatory particle assembly-chaperones (RACs) to control proteasome abundance; involved in regulating maintenance of cell wall integrity, cell cycle progression, nuclear mRNA retention in heat shock, septum assembly; required for mitophagy, pexophagy; affects recruitment of mitochondria to phagophore assembly site; plays role in adap…	Mitogen-activated protein kinase SLT2/MPK1 (MAP kinase MPK1) (EC 2.7.11.24)	Q00772	CNAG_02511	CPK1	Mitogen-activated protein kinase (EC 2.7.11.24)
AMB	YHR030C	0.541102	0.000220586	SLT2	Serine/threonine MAP kinase; coordinates expression of all 19S regulatory particle assembly-chaperones (RACs) to control proteasome abundance; involved in regulating maintenance of cell wall integrity, cell cycle progression, nuclear mRNA retention in heat shock, septum assembly; required for mitophagy, pexophagy; affects recruitment of mitochondria to phagophore assembly site; plays role in adap…	Mitogen-activated protein kinase SLT2/MPK1 (MAP kinase MPK1) (EC 2.7.11.24)	Q00772	CNAG_02531	CPK2	Mitogen-activated protein kinase (EC 2.7.11.24)
AMB	YHR030C	0.541102	0.000220586	SLT2	Serine/threonine MAP kinase; coordinates expression of all 19S regulatory particle assembly-chaperones (RACs) to control proteasome abundance; involved in regulating maintenance of cell wall integrity, cell cycle progression, nuclear mRNA retention in heat shock, septum assembly; required for mitophagy, pexophagy; affects recruitment of mitochondria to phagophore assembly site; plays role in adap…	Mitogen-activated protein kinase SLT2/MPK1 (MAP kinase MPK1) (EC 2.7.11.24)	Q00772	CNAG_04514	MPK1	Mitogen-activated protein kinase (EC 2.7.11.24)
AMB	YKR034W	2.52332	0.000220586	DAL80	Negative regulator of genes in multiple nitrogen degradation pathways; expression is regulated by nitrogen levels and by Gln3p; member of the GATA-binding family, forms homodimers and heterodimers with Gzf3p; DAL80 has a paralog, GZF3, that arose from the whole genome duplication	Nitrogen regulatory protein DAL80 (Regulatory protein UGA43)	P26343
AMB	YLR086W	-0.374866	0.000220632	SMC4	Subunit of the condensin complex; condensin reorganizes chromosomes during both mitosis and meiosis; forms a subcomplex with Smc2p that has ATP-hydrolyzing and DNA-binding activity, but other condensin subunits are required for chromatin binding; required for tRNA gene clustering at the nucleolus; potential Cdc28p substrate	Structural maintenance of chromosomes protein 4	Q12267	CNAG_07627		Structural maintenance of chromosomes protein
AMB	YJL157C	-0.467141	0.000223133	FAR1	CDK inhibitor and nuclear anchor; during the cell cycle Far1p sequesters the GEF Cdc24p in the nucleus; phosphorylation by Cdc28p-Cln results in SCFCdc4 complex-mediated ubiquitin-dependent degradation, releasing Cdc24p for export and activation of GTPase Cdc42p; in response to pheromone, phosphorylation of Far1p by MAPK Fus3p results in association with, and inhibition of Cdc28p-Cln, as well as …	Cyclin-dependent kinase inhibitor FAR1 (CKI FAR1) (Factor arrest protein)	P21268
AMB	YLR435W	-1.19123	0.000231917	TSR2	Protein with a potential role in pre-rRNA processing	Pre-rRNA-processing protein TSR2 (20S rRNA accumulation protein 2)	Q06672	CNAG_03293	TSR2	Pre-rRNA-processing protein TSR2
AMB	YIL063C	-0.333494	0.000231917	YRB2	Protein of unknown function; involved in nuclear processes of the Ran-GTPase cycle; involved in nuclear protein export; contains Ran Binding Domain and FxFG repeats; interacts with Srm1p, GTP-Gsp1p, Rna1p and Crm1p; relocalizes to the cytosol in response to hypoxia; not essential for viability	Ran-specific GTPase-activating protein 2 (Ran-binding protein 2) (RANBP2)	P40517	CNAG_07846		Ran-binding protein 3
AMB	YNL223W	0.50476	0.000235849	ATG4	Conserved cysteine protease required for autophagy; cleaves Atg8p to a form required for autophagosome and Cvt vesicle generation	Cysteine protease ATG4 (EC 3.4.22.-) (Autophagy-related protein 4)	P53867	CNAG_02662		Cysteine protease ATG4
AMB	YDR180W	-0.585137	0.000236254	SCC2	Subunit of cohesin loading factor (Scc2p-Scc4p); a complex required for loading of cohesin complexes onto chromosomes; involved in establishing sister chromatid cohesion during DSB repair via histone H2AX; promotes gene expression program that supports translational fidelity; evolutionarily-conserved adherin; relocalizes to cytosol in response to hypoxia; human disorder Cornelia de Lange syndrome…	Sister chromatid cohesion protein 2	Q04002	CNAG_00545		Sister chromatid cohesion protein
AMB	YEL007W	0.469543	0.000237254	MIT1	Transcriptional regulator of pseudohyphal growth; protein with sequence similarity to S. pombe gti1+ (gluconate transport inducer 1) and C. albicans Wor1	Transcriptional regulator MIT1	P40002	CNAG_01983		cAMP-independent regulatory protein
AMB	YGR254W	-1.24761	0.000237254	ENO1	Enolase I, a phosphopyruvate hydratase; catalyzes conversion of 2-phosphoglycerate to phosphoenolpyruvate during glycolysis and the reverse reaction during gluconeogenesis; expression repressed in response to glucose; protein abundance increases in response to DNA replication stress; N-terminally propionylated in vivo; ENO1 has a paralog, ENO2, that arose from the whole genome duplication	Enolase 1 (EC 4.2.1.11) (2-phospho-D-glycerate hydro-lyase 1) (2-phosphoglycerate dehydratase 1)	P00924	CNAG_03072		Enolase
AMB	YGR050C	0.834146	0.000239654		Protein of unknown function; mRNA identified as translated by ribosome profiling data	Uncharacterized protein YGR050C	P53231
AMB	YAL061W	0.697654	0.000239654	BDH2	Putative medium-chain alcohol dehydrogenase with similarity to BDH1; transcription induced by constitutively active PDR1 and PDR3	Probable diacetyl reductase [(R)-acetoin forming] 2 (EC 1.1.1.303)	P39713	CNAG_00115		Chlorophyll synthesis pathway protein BchC
AMB	YAL061W	0.697654	0.000239654	BDH2	Putative medium-chain alcohol dehydrogenase with similarity to BDH1; transcription induced by constitutively active PDR1 and PDR3	Probable diacetyl reductase [(R)-acetoin forming] 2 (EC 1.1.1.303)	P39713	CNAG_00269		Sorbitol dehydrogenase
AMB	YAL061W	0.697654	0.000239654	BDH2	Putative medium-chain alcohol dehydrogenase with similarity to BDH1; transcription induced by constitutively active PDR1 and PDR3	Probable diacetyl reductase [(R)-acetoin forming] 2 (EC 1.1.1.303)	P39713	CNAG_01949		Chlorophyll synthesis pathway protein BchC
AMB	YAL061W	0.697654	0.000239654	BDH2	Putative medium-chain alcohol dehydrogenase with similarity to BDH1; transcription induced by constitutively active PDR1 and PDR3	Probable diacetyl reductase [(R)-acetoin forming] 2 (EC 1.1.1.303)	P39713	CNAG_05658		L-iditol 2-dehydrogenase
AMB	YBR241C	0.507968	0.000239654		Putative transporter, member of the sugar porter family; green fluorescent protein (GFP)-fusion protein localizes to the vacuolar membrane; YBR241C is not an essential gene; YBR241C has a paralog, VPS73, that arose from the whole genome duplication	Probable metabolite transport protein YBR241C	P38142	CNAG_01059		Vacuolar membrane protein
AMB	YBR241C	0.507968	0.000239654		Putative transporter, member of the sugar porter family; green fluorescent protein (GFP)-fusion protein localizes to the vacuolar membrane; YBR241C is not an essential gene; YBR241C has a paralog, VPS73, that arose from the whole genome duplication	Probable metabolite transport protein YBR241C	P38142	CNAG_01759		Vacuolar membrane protein
AMB	YBR241C	0.507968	0.000239654		Putative transporter, member of the sugar porter family; green fluorescent protein (GFP)-fusion protein localizes to the vacuolar membrane; YBR241C is not an essential gene; YBR241C has a paralog, VPS73, that arose from the whole genome duplication	Probable metabolite transport protein YBR241C	P38142	CNAG_02479		Monosaccharide transporter
AMB	YBR241C	0.507968	0.000239654		Putative transporter, member of the sugar porter family; green fluorescent protein (GFP)-fusion protein localizes to the vacuolar membrane; YBR241C is not an essential gene; YBR241C has a paralog, VPS73, that arose from the whole genome duplication	Probable metabolite transport protein YBR241C	P38142	CNAG_02733		Monosaccharide transporter
AMB	YBR241C	0.507968	0.000239654		Putative transporter, member of the sugar porter family; green fluorescent protein (GFP)-fusion protein localizes to the vacuolar membrane; YBR241C is not an essential gene; YBR241C has a paralog, VPS73, that arose from the whole genome duplication	Probable metabolite transport protein YBR241C	P38142	CNAG_05340		Monosaccharide transporter
AMB	YBR241C	0.507968	0.000239654		Putative transporter, member of the sugar porter family; green fluorescent protein (GFP)-fusion protein localizes to the vacuolar membrane; YBR241C is not an essential gene; YBR241C has a paralog, VPS73, that arose from the whole genome duplication	Probable metabolite transport protein YBR241C	P38142	CNAG_07641		Monosaccharide transporter
AMB	YLR164W	0.489824	0.000246032	SHH4	Putative alternate subunit of succinate dehydrogenase (SDH); mitochondrial inner membrane protein; genetic interaction with SDH4 suggests that Shh4p can function as a functional SDH subunit; a fraction copurifies with SDH subunit Sdh3p; expression induced by nitrogen limitation in a GLN3, GAT1-dependent manner; Shh4p has greater similarity to human SDHD (subunit D of SDH, implicated in paragangli…	Mitochondrial inner membrane protein SHH4 (SDH4 homolog)	Q06236	CNAG_06723		Succinate dehydrogenase [ubiquinone] cytochrome b small subunit
AMB	YBL014C	-0.477994	0.000246869	RRN6	Component of the core factor (CF) rDNA transcription factor complex; CF is required for transcription of 35S rRNA genes by RNA polymerase I and is composed of Rrn6p, Rrn7p, and Rrn11p	RNA polymerase I-specific transcription initiation factor RRN6	P32786
AMB	YEL003W	-0.769967	0.000248223	GIM4	Subunit of the heterohexameric cochaperone prefoldin complex; complex binds specifically to cytosolic chaperonin and transfers target proteins to it	Prefoldin subunit 2 (Genes involved in microtubule biogenesis protein 4) (Gim complex subunit 4) (GimC subunit 4)	P40005	CNAG_00510		Prefoldin subunit 2
AMB	YMR246W	0.515787	0.000249361	FAA4	Long chain fatty acyl-CoA synthetase; activates fatty acids with a preference for C12:0-C16:0 chain lengths; role in the competitive import of long-chain fatty acids and sphingoid long-chain bases; role in stationary phase survival; localizes to lipid particles and the plasma membrane; role in sphingolipid-to-glycerolipid metabolism; forms cytoplasmic foci upon replication stress; faa1 faa4 doubl…	Long-chain-fatty-acid--CoA ligase 4 (EC 6.2.1.3) (Fatty acid activator 4) (Long-chain acyl-CoA synthetase 4)	P47912	CNAG_03019		Long-chain acyl-CoA synthetase
AMB	YMR246W	0.515787	0.000249361	FAA4	Long chain fatty acyl-CoA synthetase; activates fatty acids with a preference for C12:0-C16:0 chain lengths; role in the competitive import of long-chain fatty acids and sphingoid long-chain bases; role in stationary phase survival; localizes to lipid particles and the plasma membrane; role in sphingolipid-to-glycerolipid metabolism; forms cytoplasmic foci upon replication stress; faa1 faa4 doubl…	Long-chain-fatty-acid--CoA ligase 4 (EC 6.2.1.3) (Fatty acid activator 4) (Long-chain acyl-CoA synthetase 4)	P47912	CNAG_04485		Long-chain acyl-CoA synthetase
AMB	YMR103C	0.803616	0.000252944		Putative protein of unknown function; conserved among S. cerevisiae strains; YMR103C is not an essential gene	Uncharacterized protein YMR103C	Q04436
AMB	YDR324C	-0.716468	0.000253488	UTP4	Subunit of U3-containing 90S preribosome and SSU processome complexes; involved in production of 18S rRNA and assembly of small ribosomal subunit; member of t-Utp subcomplex involved with transcription of 35S rRNA transcript; Small Subunit processome is also known as SSU processome	U3 small nucleolar RNA-associated protein 4 (U3 snoRNA-associated protein 4) (U three protein 4) (U3 protein 4 required for transcription) (t-UTP4)	Q06679	CNAG_06005		U3 small nucleolar RNA-associated protein 4
AMB	YPL149W	-0.524363	0.000253592	ATG5	Conserved protein involved in autophagy and the Cvt pathway; undergoes conjugation with Atg12p to form a complex involved in Atg8p lipidation; Atg5p-Atg12p conjugate enhances E2 activity of Atg3 by rearranging its catalytic site, also forms a complex with Atg16p; the Atg5-Atg12/Atg16 complex binds to membranes and is essential for autophagosome formation; also involved in methionine restriction e…	Autophagy protein 5	Q12380	CNAG_06519		Autophagy protein 5
AMB	YDR101C	-1.08505	0.00025475	ARX1	Nuclear export factor for the ribosomal pre-60S subunit; shuttling factor which directly binds FG rich nucleoporins and facilities translocation through the nuclear pore complex; interacts directly with Alb1p; responsible for Tif6p recycling defects in the absence of Rei1; associated with the ribosomal export complex	Probable metalloprotease ARX1 (EC 3.-.-.-) (Associated with ribosomal export complex protein 1)	Q03862
AMB	YGR194C	0.526627	0.000255982	XKS1	Xylulokinase; converts D-xylulose and ATP to xylulose 5-phosphate and ADP; rate limiting step in fermentation of xylulose; required for xylose fermentation by recombinant S. cerevisiae strains	Xylulose kinase (Xylulokinase) (EC 2.7.1.17)	P42826	CNAG_05243		Xylulokinase
AMB	YMR120C	-1.54017	0.000255982	ADE17	Enzyme of 'de novo' purine biosynthesis; contains both 5-aminoimidazole-4-carboxamide ribonucleotide transformylase and inosine monophosphate cyclohydrolase activities; ADE17 has a paralog, ADE16, that arose from the whole genome duplication; ade16 ade17 mutants require adenine and histidine	Bifunctional purine biosynthesis protein ADE17 [Includes: Phosphoribosylaminoimidazolecarboxamide formyltransferase (EC 2.1.2.3) (5-aminoimidazole-4-carboxamide ribonucleotide formyltransferase) (AICAR transformylase); IMP cyclohydrolase (EC 3.5.4.10) (ATIC) (IMP synthase) (Inosinicase)]	P38009	CNAG_00700		Phosphoribosylaminoimidazolecarboxamide formyltransferase/IMP cyclohydrolase
AMB	YPR143W	-0.774106	0.000257947	RRP15	Nucleolar protein; constituent of pre-60S ribosomal particles; required for proper processing of the 27S pre-rRNA at the A3 and B1 sites to yield mature 5.8S and 25S rRNAs	Ribosomal RNA-processing protein 15	Q06511	CNAG_05473		Uncharacterized protein
AMB	YDR060W	-0.913912	0.000258093	MAK21	Constituent of 66S pre-ribosomal particles; required for large (60S) ribosomal subunit biogenesis; acts as part of a Mak21p-Noc2p-Rrp5p module that associates with nascent pre-rRNA during transcription and has a role in bigenesis of the large ribosomal subunit; involved in nuclear export of pre-ribosomes; required for maintenance of dsRNA virus; homolog of human CAATT-binding protein	Ribosome biogenesis protein MAK21 (Maintenance of killer protein 21) (Nucleolar complex protein 1)	Q12176	CNAG_04365		Ribosome biogenesis protein MAK21
AMB	YMR292W	-0.507217	0.000258713	GOT1	Homodimeric protein that is packaged into COPII vesicles; cycles between the ER and Golgi; involved in secretory transport but not directly required for aspects of transport assayed in vitro; may influence membrane composition	Protein transport protein GOT1 (Golgi transport protein 1)	Q03554	CNAG_01175		Uncharacterized protein
AMB	YBL016W	-0.504205	0.000261082	FUS3	Mitogen-activated serine/threonine protein kinase involved in mating; phosphoactivated by Ste7p; substrates include Ste12p, Far1p, Bni1p, Sst2p; inhibits invasive growth during mating by phosphorylating Tec1p, promoting its; inhibits recruitment of Ste5p, Cdc42p-mediated asymmetry and mating morphogenesis	Mitogen-activated protein kinase FUS3 (MAP kinase FUS3) (EC 2.7.11.24)	P16892	CNAG_02511	CPK1	Mitogen-activated protein kinase (EC 2.7.11.24)
AMB	YBL016W	-0.504205	0.000261082	FUS3	Mitogen-activated serine/threonine protein kinase involved in mating; phosphoactivated by Ste7p; substrates include Ste12p, Far1p, Bni1p, Sst2p; inhibits invasive growth during mating by phosphorylating Tec1p, promoting its; inhibits recruitment of Ste5p, Cdc42p-mediated asymmetry and mating morphogenesis	Mitogen-activated protein kinase FUS3 (MAP kinase FUS3) (EC 2.7.11.24)	P16892	CNAG_02531	CPK2	Mitogen-activated protein kinase (EC 2.7.11.24)
AMB	YBL016W	-0.504205	0.000261082	FUS3	Mitogen-activated serine/threonine protein kinase involved in mating; phosphoactivated by Ste7p; substrates include Ste12p, Far1p, Bni1p, Sst2p; inhibits invasive growth during mating by phosphorylating Tec1p, promoting its; inhibits recruitment of Ste5p, Cdc42p-mediated asymmetry and mating morphogenesis	Mitogen-activated protein kinase FUS3 (MAP kinase FUS3) (EC 2.7.11.24)	P16892	CNAG_04514	MPK1	Mitogen-activated protein kinase (EC 2.7.11.24)
AMB	YBR037C	0.439894	0.000261741	SCO1	Copper-binding protein of mitochondrial inner membrane; required for cytochrome c oxidase activity and respiration; may function to deliver copper to cytochrome c oxidase; similar to thioredoxins; SCO1 has a paralog, SCO2, that arose from the whole genome duplication	Protein SCO1, mitochondrial	P23833	CNAG_05626		Uncharacterized protein
AMB	YPL024W	-0.576448	0.000262717	RMI1	Subunit of the RecQ (Sgs1p) - Topo III (Top3p) complex; stimulates superhelical relaxing, DNA catenation/decatenation and ssDNA binding activities of Top3p; involved in response to DNA damage; functions in S phase-mediated cohesion establishment via a pathway involving the Ctf18-RFC complex and Mrc1p; stimulates Top3p DNA catenation/decatenation activity; null mutants display increased rates of r…	RecQ-mediated genome instability protein 1	Q02685
AMB	YML131W	-0.66625	0.000262717		Protein of unknown function; similar to medium chain dehydrogenase/reductases; expression induced by stresses including osmotic shock, DNA damaging agents, and other chemicals; GFP-fusion protein localizes to the cytoplasm; protein abundance increases in response to DNA replication stress	Uncharacterized membrane protein YML131W	Q03102	CNAG_00605		Cytoplasmic protein
AMB	YLL029W	0.416758	0.000262717	FRA1	Protein involved in negative regulation of iron regulon transcription; forms an iron independent complex with Fra2p, Grx3p, and Grx4p; cytosolic; mutant fails to repress transcription of iron regulon and is defective in spore formation	Putative Xaa-Pro aminopeptidase FRA1 (EC 3.4.11.9) (Fe repressor of activation 1)	Q07825	CNAG_01928		Xaa-Pro aminopeptidase
AMB	YLL029W	0.416758	0.000262717	FRA1	Protein involved in negative regulation of iron regulon transcription; forms an iron independent complex with Fra2p, Grx3p, and Grx4p; cytosolic; mutant fails to repress transcription of iron regulon and is defective in spore formation	Putative Xaa-Pro aminopeptidase FRA1 (EC 3.4.11.9) (Fe repressor of activation 1)	Q07825	CNAG_07741		Cytoplasmic protein
AMB	YKL209C	-0.455328	0.000262717	STE6	Plasma membrane ATP-binding cassette (ABC) transporter; required for the export of a-factor, catalyzes ATP hydrolysis coupled to a-factor transport; contains 12 transmembrane domains and two ATP binding domains; expressed only in MATa cells; human homolog ABCB1 mediates multidrug resistance in many chemotherapy-resistant tumors by effluxing toxic compounds from the cell	Alpha-factor-transporting ATPase (EC 7.4.2.7) (Mating factor A secretion protein STE6) (Multiple drug resistance protein homolog) (P-glycoprotein)	P12866	CNAG_00796	MDR1	ATP-binding cassette, subfamily B (MDR/TAP), member 1
AMB	YKL209C	-0.455328	0.000262717	STE6	Plasma membrane ATP-binding cassette (ABC) transporter; required for the export of a-factor, catalyzes ATP hydrolysis coupled to a-factor transport; contains 12 transmembrane domains and two ATP binding domains; expressed only in MATa cells; human homolog ABCB1 mediates multidrug resistance in many chemotherapy-resistant tumors by effluxing toxic compounds from the cell	Alpha-factor-transporting ATPase (EC 7.4.2.7) (Mating factor A secretion protein STE6) (Multiple drug resistance protein homolog) (P-glycoprotein)	P12866	CNAG_03600	STE6	ATP-binding cassette, subfamily B (MDR/TAP), member 1
AMB	YOR254C	-0.367705	0.000265	SEC63	Essential subunit of Sec63 complex; with Sec61 complex, Kar2p/BiP and Lhs1p forms a channel competent for SRP-dependent and post-translational SRP-independent protein targeting and import into the ER; other members are Sec62p, Sec66p, and Sec72p	Protein translocation protein SEC63 (Protein NPL1) (Sec62/63 complex 73 kDa subunit)	P14906	CNAG_02937		Translocation protein SEC63
AMB	YDR019C	-0.8391	0.000269277	GCV1	T subunit of the mitochondrial glycine decarboxylase complex; glycine decarboxylase is required for the catabolism of glycine to 5,10-methylene-THF; expression is regulated by levels of levels of 5,10-methylene-THF in the cytoplasm	Aminomethyltransferase, mitochondrial (EC 2.1.2.10) (Glycine cleavage system T protein) (GCVT) (Glycine decarboxylase complex subunit T)	P48015	CNAG_02818		Aminomethyltransferase (EC 2.1.2.10) (Glycine cleavage system T protein)
AMB	YGR205W	0.591549	0.000269277	TDA10	ATP-binding protein of unknown function; crystal structure resembles that of E.coli pantothenate kinase and other small kinases; null mutant is sensitive to expression of the top1-T722A allele	Probable ATP-dependent kinase TDA10 (EC 2.7.-.-) (Topoisomerase I damage affected protein 10)	P42938	CNAG_07779		D-glycerate 3-kinase
AMB	YIL162W	-0.409303	0.000270785	SUC2	Invertase; sucrose hydrolyzing enzyme; a secreted, glycosylated form is regulated by glucose repression, and an intracellular, nonglycosylated enzyme is produced constitutively	Invertase 2 (EC 3.2.1.26) (Beta-fructofuranosidase 2) (Saccharase)	P00724	CNAG_06924		Beta-fructofuranosidase
AMB	YJR041C	-0.847436	0.00027575	URB2	Protein required for normal metabolism of the rRNA primary transcript; nucleolar protein; proposed to be involved in ribosome biogenesis	Nucleolar pre-ribosomal-associated protein 2 (Unhealthy ribosome biogenesis protein 2)	P47108
AMB	YNL241C	0.5944	0.000275962	ZWF1	Glucose-6-phosphate dehydrogenase (G6PD); catalyzes the first step of the pentose phosphate pathway; involved in adapting to oxidative stress; protein abundance increases in response to DNA replication stress; homolog of human G6PD which is deficient in patients with hemolytic anemia; human G6PD can complement yeast zwf1 null mutant	Glucose-6-phosphate 1-dehydrogenase (G6PD) (EC 1.1.1.49)	P11412	CNAG_03245	ZWF1	Glucose-6-phosphate 1-dehydrogenase (EC 1.1.1.49)
AMB	YGR193C	0.391672	0.000277405	PDX1	E3-binding protein of the mitochondrial pyruvate dehydrogenase complex; plays a structural role in the complex by binding and positioning dihydrolipoamide dehydrogenase (E3) to the dihydrolipoamide acetyltransferase (E2) core	Pyruvate dehydrogenase complex protein X component, mitochondrial (Dihydrolipoamide dehydrogenase-binding protein of pyruvate dehydrogenase complex) (E3-binding protein) (Pyruvate dehydrogenase complex component E3BP)	P16451	CNAG_03509		Pyruvate dehydrogenase X component
AMB	YCL039W	0.452848	0.000277405	GID7	Subunit of GID Complex that binds directly to central component Vid30p; GID complex is involved in proteasome-dependent catabolite inactivation of fructose-1,6-bisphosphatase; Gid7p contains six WD40 repeats; computational analysis suggests that Gid7p and Moh1p have similar functions	Glucose-induced degradation protein 7	P25569	CNAG_01561		WD-repeat protein
AMB	YIL096C	-1.29983	0.000278833	BMT5	Methyltransferase required for m3U2634 methylation of the 25S rRNA; S-adenosylmethionine-dependent; associates with precursors of the 60S ribosomal subunit; predicted to be involved in ribosome biogenesis	25S rRNA (uridine(2634)-N(3))-methyltransferase (EC 2.1.1.313) (Base methyltransferase of 25S RNA 5)	P40493	CNAG_04367		Uncharacterized protein
AMB	YJL047C-A	1.18101	0.00027893		Putative protein of unknown function	Uncharacterized protein YJL047C-A	Q3E737
AMB	YNL141W	-1.30909	0.000281911	AAH1	Adenine deaminase (adenine aminohydrolase); converts adenine to hypoxanthine; involved in purine salvage; transcriptionally regulated by nutrient levels and growth phase; Aah1p degraded upon entry into quiescence via SCF and the proteasome	Adenine deaminase (ADE) (EC 3.5.4.2) (Adenine aminohydrolase) (AAH)	P53909
AMB	YNL281W	-0.499487	0.000284988	HCH1	Heat shock protein regulator; binds to Hsp90p and may stimulate ATPase activity; originally identified as a high-copy number suppressor of a HSP90 loss-of-function mutation; role in regulating Hsp90 inhibitor drug sensitivity; GFP-fusion protein localizes to the cytoplasm and nucleus; protein abundance increases in response to DNA replication stress	Hsp90 co-chaperone HCH1 (High-copy Hsp90 suppressor protein 1)	P53834
AMB	YNL036W	0.71962	0.000286191	NCE103	Carbonic anhydrase; metalloenzyme that catalyzes CO2 hydration to bicarbonate, which is an important metabolic substrate, and protons; not expressed under conditions of high CO2, such as inside a growing colony, but transcription is induced in response to low CO2 levels, such as on the colony surface in ambient air; poorly transcribed under aerobic conditions and at an undetectable level under an…	Carbonic anhydrase (EC 4.2.1.1) (Carbonate dehydratase) (Non-classical export protein 3)	P53615	CNAG_02805	CAN1	Carbonic anhydrase (EC 4.2.1.1) (Carbonate dehydratase)
AMB	YNL036W	0.71962	0.000286191	NCE103	Carbonic anhydrase; metalloenzyme that catalyzes CO2 hydration to bicarbonate, which is an important metabolic substrate, and protons; not expressed under conditions of high CO2, such as inside a growing colony, but transcription is induced in response to low CO2 levels, such as on the colony surface in ambient air; poorly transcribed under aerobic conditions and at an undetectable level under an…	Carbonic anhydrase (EC 4.2.1.1) (Carbonate dehydratase) (Non-classical export protein 3)	P53615	CNAG_05144	CAN2	Carbonic anhydrase (EC 4.2.1.1) (Carbonate dehydratase)
AMB	YPL004C	0.680043	0.000291234	LSP1	Eisosome core component; eisosomes are large immobile patch structures at the cell cortex associated with endocytosis; phosphorylated on Thr233 upon Pkc1p hyperactivation in a Slt2p MAPK-dependent fashion; null mutants show activation of Pkc1p/Ypk1p stress resistance pathways; member of the BAR domain family	Sphingolipid long chain base-responsive protein LSP1	Q12230	CNAG_03463		Uncharacterized protein
AMB	YOR252W	-0.667591	0.000291234	TMA16	Protein of unknown function that associates with ribosomes	Translation machinery-associated protein 16	Q08687	CNAG_06865		Translation machinery-associated protein 16
AMB	YDR273W	0.678007	0.000293368	DON1	Meiosis-specific component of the spindle pole body; subunit of the leading edge protein (LEP) complex (Ssp1-Ady3-Don1-Irc10) that forms a ring-like structure at the leading edge of the prospore membrane (PSM) during meiosis II; required for PSM growth and closure; DON1 has a paralog, CUE5, that arose from the whole genome	Donuts protein 1	Q05610
AMB	YHR042W	-0.411791	0.000293612	NCP1	NADP-cytochrome P450 reductase; involved in ergosterol biosynthesis; associated and coordinately regulated with Erg11p	NADPH--cytochrome P450 reductase (CPR) (P450R) (EC 1.6.2.4)	P16603	CNAG_01003	NCP1	NADPH--cytochrome P450 reductase (CPR) (P450R) (EC 1.6.2.4)
AMB	YIL155C	0.502416	0.000294114	GUT2	Mitochondrial glycerol-3-phosphate dehydrogenase; expression is repressed by both glucose and cAMP and derepressed by non-fermentable carbon sources in a Snf1p, Rsf1p, Hap2/3/4/5 complex dependent manner	Glycerol-3-phosphate dehydrogenase, mitochondrial (GPD-M) (GPDH-M) (EC 1.1.5.3)	P32191	CNAG_02814		Glycerol-3-phosphate dehydrogenase (EC 1.1.5.3)
AMB	YIL155C	0.502416	0.000294114	GUT2	Mitochondrial glycerol-3-phosphate dehydrogenase; expression is repressed by both glucose and cAMP and derepressed by non-fermentable carbon sources in a Snf1p, Rsf1p, Hap2/3/4/5 complex dependent manner	Glycerol-3-phosphate dehydrogenase, mitochondrial (GPD-M) (GPDH-M) (EC 1.1.5.3)	P32191	CNAG_02815		Glycerol-3-phosphate dehydrogenase (EC 1.1.5.3)
AMB	YPL221W	-0.333842	0.00029448	FLC1	Flavin adenine dinucleotide transporter; required for uptake of FAD into endoplasmic reticulum; involved in cell wall maintenance; FLC1 has a paralog, FLC3, that arose from the whole genome duplication	Flavin carrier protein 1 (Bypass of PAM1 protein 1) (FAD transporter 1) (Heme utilization factor 1) (TRP-like ion channel protein FLC1)	Q08967	CNAG_04283
AMB	YKL009W	-1.1132	0.000302558	MRT4	Protein involved in mRNA turnover and ribosome assembly; required at post-transcriptional step for efficient retrotransposition; localizes to the nucleolus	Ribosome assembly factor MRT4 (mRNA turnover protein 4)	P33201	CNAG_03789		Ribosome assembly factor mrt4
AMB	YNL207W	-0.701555	0.000302558	RIO2	Essential serine kinase involved in the processing of 20S pre-rRNA; involved in the processing of the 20S pre-rRNA into mature 18S rRNA; has similarity to Rio1p	Serine/threonine-protein kinase RIO2 (EC 2.7.11.1)	P40160	CNAG_01687		Atypical/RIO/RIO2 protein kinase
AMB	YGR159C	-1.59202	0.000304197	NSR1	Nucleolar protein that binds nuclear localization sequences; required for pre-rRNA processing and ribosome biogenesis; binds to single stranded telomeric DNA and mRNA; methylated by Hmt1p; interaction with Top1p and nucleolar localization are negatively regulated by polyphosphorylation	Nuclear localization sequence-binding protein (p67)	P27476	CNAG_07362		Nucleolin
AMB	YKL069W	-0.538232	0.000310484		Methionine-R-sulfoxide reductase; reduces the R enantiomer of free Met-SO, in contrast to Ycl033Cp which reduces Met-R-SO in a peptide linkage; has a role in protection against oxidative stress; relative distribution to the nucleus increases upon DNA replication stress	Free methionine-R-sulfoxide reductase (fRMsr) (EC 1.8.4.14) (GAF domain-containing protein YKL069W)	P36088	CNAG_06385
AMB	YBR222C	-0.440324	0.000310704	PCS60	Oxalyl-CoA synthetase; capable of catalyzing conversion of oxalate to oxalyl-CoA; catalyzes first step in pathway of oxalate degradation that functions to protect yeast from inhibitory effects of oxalate; peroxisomal protein that binds mRNA; localizes to both peroxisomal peripheral membrane and matrix, expression is highly inducible by oleic acid; similar to E. coli long chain acyl-CoA synthetase	Peroxisomal-coenzyme A synthetase (EC 6.-.-.-)	P38137	CNAG_02449		Long-chain fatty acid CoA ligase
AMB	YBR222C	-0.440324	0.000310704	PCS60	Oxalyl-CoA synthetase; capable of catalyzing conversion of oxalate to oxalyl-CoA; catalyzes first step in pathway of oxalate degradation that functions to protect yeast from inhibitory effects of oxalate; peroxisomal protein that binds mRNA; localizes to both peroxisomal peripheral membrane and matrix, expression is highly inducible by oleic acid; similar to E. coli long chain acyl-CoA synthetase	Peroxisomal-coenzyme A synthetase (EC 6.-.-.-)	P38137	CNAG_06433		AMP-binding protein
AMB	YLR019W	0.352264	0.000311516	PSR2	Plasma membrane phosphatase involved in the general stress response; required with Psr1p and Whi2p for full activation of STRE-mediated gene expression, possibly through dephosphorylation of Msn2p; PSR2 has a paralog, PSR1, that arose from the whole genome duplication	Probable phosphatase PSR2 (EC 3.1.3.-) (Plasma membrane sodium response protein 2)	Q07949	CNAG_04224		Carboxy-terminal domain RNA polymerase II polypeptide A small phosphatase
AMB	YAL033W	-0.768005	0.000312381	POP5	Subunit of both RNase MRP and nuclear RNase P; RNase MRP cleaves pre-rRNA, while nuclear RNase P cleaves tRNA precursors to generate mature 5' ends and facilitates turnover of nuclear RNAs	Ribonuclease P/MRP protein subunit POP5 (EC 3.1.26.5) (RNA-processing protein POP5) (RNase P/MRP 19.6 kDa subunit)	P28005	CNAG_07518		Ribonuclease P/MRP protein subunit POP5 (EC 3.1.26.5)
AMB	YBR187W	-0.462103	0.000315671	GDT1	Calcium transporter localized to the cis- and medial-Golgi apparatus; required for protein glycosylation; GFP-fusion protein localizes to the vacuole; TMEM165, a human gene which causes Congenital Disorders of Glycosylation is orthologous and functionally complements the null allele; expression pattern and physical interactions suggest a possible role in ribosome biogenesis; expression reduced in…	GCR1-dependent translation factor 1	P38301	CNAG_02067		GDT1 family protein
AMB	YHL040C	0.694541	0.000319441	ARN1	ARN family transporter for siderophore-iron chelates; responsible for uptake of iron bound to ferrirubin, ferrirhodin, and related siderophores; protein increases in abundance and relocalizes to the vacuole upon DNA replication stress	Siderophore iron transporter ARN1 (Ferrichrome permease)	P38731	CNAG_00815	SIT1	MFS transporter, SIT family, siderophore-iron:H symporter
AMB	YHL040C	0.694541	0.000319441	ARN1	ARN family transporter for siderophore-iron chelates; responsible for uptake of iron bound to ferrirubin, ferrirhodin, and related siderophores; protein increases in abundance and relocalizes to the vacuole upon DNA replication stress	Siderophore iron transporter ARN1 (Ferrichrome permease)	P38731	CNAG_07519		Uncharacterized protein
AMB	YGR271C-A	-1.47796	0.000322362	EFG1	Essential protein required for maturation of 18S rRNA; null mutant is sensitive to hydroxyurea and is delayed in recovering from alpha-factor arrest; green fluorescent protein (GFP)-fusion protein localizes to the nucleolus	rRNA-processing protein EFG1 (Exit from G1 protein 1)	Q3E705	CNAG_06412		rRNA-processing protein EFG1
AMB	YKL161C	0.561004	0.000322369	KDX1	Protein kinase; implicated in Slt2p mitogen-activated (MAP) kinase signaling pathway; interacts with numerous components in the mating pheromone and CWI MAPK pathways; associates with Rlm1p; KDX1 has a paralog, SLT2, that arose from the whole genome duplication	Serine/threonine-protein kinase KDX1 (EC 2.7.11.1) (Kinase dead X-talker protein 1) (MPK1-like protein kinase 1)	P36005
AMB	YGL008C	-0.748383	0.000323341	PMA1	Plasma membrane P2-type H+-ATPase; pumps protons out of cell; major regulator of cytoplasmic pH and plasma membrane potential; long-lived protein asymmetrically distributed at plasma membrane between mother cells and buds; accumulates at high levels in mother cells during aging, buds emerge with very low levels of Pma1p, newborn cells have low levels of Pma1p; Hsp30p plays a role in Pma1p regulat…	Plasma membrane ATPase 1 (EC 7.1.2.1) (Proton pump 1)	P05030	CNAG_03565		Plasma membrane ATPase (EC 7.1.2.1)
AMB	YGL008C	-0.748383	0.000323341	PMA1	Plasma membrane P2-type H+-ATPase; pumps protons out of cell; major regulator of cytoplasmic pH and plasma membrane potential; long-lived protein asymmetrically distributed at plasma membrane between mother cells and buds; accumulates at high levels in mother cells during aging, buds emerge with very low levels of Pma1p, newborn cells have low levels of Pma1p; Hsp30p plays a role in Pma1p regulat…	Plasma membrane ATPase 1 (EC 7.1.2.1) (Proton pump 1)	P05030	CNAG_06400	PMA1	Plasma membrane ATPase (EC 7.1.2.1)
AMB	YMR031C	0.562116	0.000329572	EIS1	Component of the eisosome required for proper eisosome assembly; similar to Uso1p; authentic, non-tagged protein is detected in a phosphorylated state in highly purified mitochondria in high-throughput studies; protein increases in abundance and relocalizes from plasma membrane to cytoplasm upon DNA replication stress; EIS1 has a paralog, YKL050C, that arose from the whole genome duplication	Eisosome protein 1	Q05050
AMB	YMR139W	0.470966	0.000332733	RIM11	Protein kinase; required for signal transduction during entry into meiosis; promotes the formation of the Ime1p-Ume6p complex by phosphorylating Ime1p and Ume6p; shares similarity with mammalian glycogen synthase kinase 3-beta; protein abundance increases in response to DNA replication stress; RIM11 has a paralog, MRK1, that arose from the whole genome duplication	Serine/threonine-protein kinase RIM11/MSD1 (EC 2.7.11.1) (Regulator of IME2 protein 11)	P38615	CNAG_06730
AMB	YLL039C	0.56374	0.00033716	UBI4	Ubiquitin; becomes conjugated to proteins, marking them for selective degradation via the ubiquitin-26S proteasome system; essential for the cellular stress response; encoded as a polyubiquitin precursor comprised of 5 head-to-tail repeats; protein abundance increases in response to DNA replication stress	Polyubiquitin [Cleaved into: Ubiquitin]	P0CG63	CNAG_01920	UBI4	Polyubiquitin
AMB	YKR066C	0.474504	0.000338087	CCP1	Mitochondrial cytochrome-c peroxidase; degrades reactive oxygen species in mitochondria, involved in the response to oxidative stress	Cytochrome c peroxidase, mitochondrial (CCP) (EC 1.11.1.5)	P00431	CNAG_01138	CCP1	Cytochrome c peroxidase, mitochondrial (CCP) (EC 1.11.1.5)
AMB	YKR066C	0.474504	0.000338087	CCP1	Mitochondrial cytochrome-c peroxidase; degrades reactive oxygen species in mitochondria, involved in the response to oxidative stress	Cytochrome c peroxidase, mitochondrial (CCP) (EC 1.11.1.5)	P00431	CNAG_02147		Peroxidase (EC 1.11.1.-)
AMB	YPL183C	-0.674338	0.000338087	RTT10	WD40 domain-containing protein involved in endosomal recycling; forms a complex with Rrt2p that functions in the retromer-mediated pathway for recycling internalized cell-surface proteins; interacts with Trm7p for 2'-O-methylation of N34 of substrate tRNAs; has a role in regulation of Ty1 transposition; human ortholog is WDR6	Regulator of Ty1 transposition protein 10 (Endosomal recycling protein 2) (tRNA (guanosine(34)-2'-O)-methyltransferase non-catalytic subunit TRM734)	Q08924
AMB	YLR058C	-1.33241	0.000338087	SHM2	Cytosolic serine hydroxymethyltransferase; converts serine to glycine plus 5,10 methylenetetrahydrofolate; major isoform involved in generating precursors for purine, pyrimidine, amino acid, and lipid biosynthesis	Serine hydroxymethyltransferase, cytosolic (SHMT) (EC 2.1.2.1) (Glycine hydroxymethyltransferase) (Serine methylase)	P37291	CNAG_04601		Serine hydroxymethyltransferase (EC 2.1.2.1)
AMB	YOL103W	-0.391306	0.000338087	ITR2	Myo-inositol transporter; member of the sugar transporter superfamily; expressed constitutively; ITR2 has a paralog, ITR1, that arose from the whole genome duplication	Myo-inositol transporter 2	P30606	CNAG_00097	ITR1	MFS transporter, SP family, solute carrier family 2 (Myo-inositol transporter), member 13
AMB	YOL103W	-0.391306	0.000338087	ITR2	Myo-inositol transporter; member of the sugar transporter superfamily; expressed constitutively; ITR2 has a paralog, ITR1, that arose from the whole genome duplication	Myo-inositol transporter 2	P30606	CNAG_00864	ITR2	MFS transporter, SP family, solute carrier family 2 (Myo-inositol transporter), member 13
AMB	YOL103W	-0.391306	0.000338087	ITR2	Myo-inositol transporter; member of the sugar transporter superfamily; expressed constitutively; ITR2 has a paralog, ITR1, that arose from the whole genome duplication	Myo-inositol transporter 2	P30606	CNAG_04552	ITR1A	Uncharacterized protein
AMB	YNR043W	-0.503496	0.000338949	MVD1	Mevalonate pyrophosphate decarboxylase; essential enzyme involved in the biosynthesis of isoprenoids and sterols, including ergosterol; acts as a homodimer	Diphosphomevalonate decarboxylase (EC 4.1.1.33) (Ergosterol biosynthesis protein 19) (Mevalonate pyrophosphate decarboxylase) (Mevalonate-5-diphosphate decarboxylase) (MDD) (MDDase)	P32377	CNAG_05125		Diphosphomevalonate decarboxylase (EC 4.1.1.33)
AMB	YBL018C	-0.869989	0.000338949	POP8	Subunit of both RNase MRP and nuclear RNase P; RNase MRP cleaves pre-rRNA, while nuclear RNase P cleaves tRNA precursors to generate mature 5' ends and facilitates turnover of nuclear RNAs; relocalizes to the cytosol in response to hypoxia	Ribonucleases P/MRP protein subunit POP8 (EC 3.1.26.5) (RNA-processing protein POP8) (RNases P/MRP 15.5 kDa subunit)	P38208
AMB	YPL266W	-0.697637	0.000339933	DIM1	Essential 18S rRNA dimethylase (dimethyladenosine transferase); responsible for conserved m6(2)Am6(2)A dimethylation in 3'-terminal loop of 18S rRNA, part of 90S and 40S pre-particles in nucleolus, involved in pre-ribosomal RNA processing; human homolog DIMT1 complements yeast dim1 mutant	Dimethyladenosine transferase (EC 2.1.1.183) (18S rRNA (adenine(1779)-N(6)/adenine(1780)-N(6))-dimethyltransferase) (18S rRNA dimethylase) (S-adenosylmethionine-6-N', N'-adenosyl(rRNA) dimethyltransferase)	P41819	CNAG_04571		rRNA adenine N(6)-methyltransferase (EC 2.1.1.-)
AMB	YBR106W	-0.490022	0.000340091	PHO88	Protein involved in SRP-independent targeting of substrates to the ER; component of an alternative ER targeting pathway that has partial functional redundancy with the GET pathway; preference for substrates with downstream transmembrane domains; interacts with Snd1p, Env10p/Snd2p, and Sec61p-translocon subunits; can compensate for loss of SRP; role in phosphate transport, interacting with pho88, …	SRP-independent targeting protein 3 (Inorganic phosphate transport protein PHO88) (Phosphate metabolism protein PHO88)	P38264	CNAG_02761		Inorganic phosphate transporter pho88
AMB	YOR204W	-0.51148	0.00034149	DED1	ATP-dependent DEAD (Asp-Glu-Ala-Asp)-box RNA helicase; required for translation initiation of all yeast mRNAs; binds to mRNA cap-associated factors, and binding stimulates Ded1p RNA-dependent ATPase activity; mutation in human homolog DBY is associated with male infertility; human homolog DDX3X complements ded1 null mutation; DED1 has a paralog, DBP1, that arose from the whole genome duplication	ATP-dependent RNA helicase DED1 (EC 3.6.4.13) (DEAD box protein 1)	P06634	CNAG_00809		ATP-dependent RNA helicase ded1
AMB	YLR389C	0.388996	0.000351633	STE23	Metalloprotease; involved in N-terminal processing of pro-a-factor to mature form; expressed in both haploids and diploids; one of two yeast homologs of human insulin-degrading enzyme (hIDE); homolog Axl1p is also involved in processing of pro-a-factor	A-factor-processing enzyme (EC 3.4.24.-) (Insulin-degrading enzyme homolog)	Q06010	CNAG_07805		Insulysin
AMB	YCR016W	-0.86114	0.000357323		Putative protein of unknown function; green fluorescent protein (GFP)-fusion protein localizes to the nucleolus and nucleus; predicted to be involved in ribosome biogenesis	Uncharacterized protein YCR016W	P25617	CNAG_01310		Nucleolar protein
AMB	YBR166C	0.381042	0.000358699	TYR1	Prephenate dehydrogenase involved in tyrosine biosynthesis; expression is dependent on phenylalanine levels	Prephenate dehydrogenase [NADP(+)] (PRDH) (EC 1.3.1.13)	P20049	CNAG_01997		Prephenate dehydrogenase (NADP )
AMB	YPL211W	-1.01963	0.000359038	NIP7	Nucleolar protein required for 60S ribosome subunit biogenesis; constituent of 66S pre-ribosomal particles; physically interacts with Nop8p and the exosome subunit Rrp43p	60S ribosome subunit biogenesis protein NIP7 (Nuclear import protein 7)	Q08962	CNAG_04072		60S ribosome subunit biogenesis protein NIP7
AMB	YGL185C	0.374491	0.000359394		Putative protein with sequence similar to hydroxyacid dehydrogenases; green fluorescent protein (GFP)-fusion protein localizes to the cytoplasm	Putative 2-hydroxyacid dehydrogenase YGL185C (EC 1.-.-.-)	P53100
AMB	YMR263W	-0.517661	0.000359432	SAP30	Component of Rpd3L histone deacetylase complex; involved in silencing at telomeres, rDNA, and silent mating-type loci; involved in telomere maintenance	Transcriptional regulatory protein SAP30	P38429
AMB	YPL227C	-0.370796	0.000360795	ALG5	UDP-glucose:dolichyl-phosphate glucosyltransferase; involved in asparagine-linked glycosylation in the endoplasmic reticulum; human ortholog ALG5 can partially complement yeast alg5 mutant	Dolichyl-phosphate beta-glucosyltransferase (DolP-glucosyltransferase) (EC 2.4.1.117) (Asparagine-linked glycosylation protein 5)	P40350
AMB	YDR119W-A	0.750794	0.000362981	COX26	Stabilizes or regulates formation of respiratory chain supercomplexes composed of Complex III (ubiquinol-cytochrome c reductase) and Complex IV (cytochrome c oxidase)	Uncharacterized protein YDR119W-A	Q2V2P9
AMB	YMR102C	0.577505	0.000365231		Protein of unknown function; transcription is activated by paralogous transcription factors Yrm1p and Yrr1p along with genes involved in multidrug resistance; mutant shows increased resistance to azoles; not an essential gene; YMR102C has a paralog, DGR2, that arose from the whole genome duplication	WD repeat-containing protein YMR102C	Q03177
AMB	YPR176C	-0.399622	0.000365231	BET2	Beta subunit of Type II geranylgeranyltransferase; required for vesicular transport between the endoplasmic reticulum and the Golgi; provides a membrane attachment moiety to Rab-like proteins Ypt1p and Sec4p; human homolog RABGGTB can complement yeast BET2 mutant	Geranylgeranyl transferase type-2 subunit beta (EC 2.5.1.60) (Geranylgeranyl transferase type II subunit beta) (GGTase-II-beta) (Type II protein geranyl-geranyltransferase subunit beta) (PGGT) (YPT1/SEC4 proteins geranylgeranyltransferase subunit beta)	P20133	CNAG_01036		Geranylgeranyl transferase type-2 subunit beta (EC 2.5.1.60)
AMB	YER002W	-0.676014	0.000365231	NOP16	Constituent of 66S pre-ribosomal particles; involved in 60S ribosomal subunit biogenesis	Nucleolar protein 16	P40007	CNAG_03064		Nucleolar protein 16
AMB	YMR310C	-0.815047	0.000367579		Putative methyltransferase; predicted to be involved in ribosome biogenesis; green fluorescent protein (GFP)-fusion protein localizes to the nucleus; not an essential gene; YMR310C has a paralog, YGR283C, that arose from the whole genome duplication	Putative methyltransferase YMR310C (EC 2.1.1.-)	Q04867
AMB	YML006C	-0.412611	0.000367831	GIS4	CAAX box containing protein of unknown function; proposed to be involved in the RAS/cAMP signaling pathway	Protein GIS4	Q04233
AMB	YOR056C	-0.834165	0.000369321	NOB1	Protein involved in proteasomal and 40S ribosomal subunit biogenesis; required for cleavage of the 20S pre-rRNA to generate the mature 18S rRNA; cleavage is activated by Fun12p, a GTPase and translation initiation factor; relocalizes from nucleus to nucleolus upon DNA replication stress	20S-pre-rRNA D-site endonuclease NOB1 (EC 3.1.-.-) (NIN1-binding protein) (Pre-rRNA-processing endonuclease NOB1)	Q08444	CNAG_00449
AMB	YCL040W	0.847503	0.000369321	GLK1	Glucokinase; catalyzes the phosphorylation of glucose at C6 in the first irreversible step of glucose metabolism; one of three glucose phosphorylating enzymes; expression regulated by non-fermentable carbon sources; GLK1 has a paralog, EMI2, that arose from the whole genome duplication	Glucokinase-1 (EC 2.7.1.2) (Glucose kinase 1) (GLK-1)	P17709	CNAG_03769	HXK2	Phosphotransferase (EC 2.7.1.-)
AMB	YCL040W	0.847503	0.000369321	GLK1	Glucokinase; catalyzes the phosphorylation of glucose at C6 in the first irreversible step of glucose metabolism; one of three glucose phosphorylating enzymes; expression regulated by non-fermentable carbon sources; GLK1 has a paralog, EMI2, that arose from the whole genome duplication	Glucokinase-1 (EC 2.7.1.2) (Glucose kinase 1) (GLK-1)	P17709	CNAG_05480	HXK1	Phosphotransferase (EC 2.7.1.-)
AMB	YGR240C-A	-0.815352	0.000375214		Putative protein of unknown function; identified by fungal homology and RT-PCR	Uncharacterized protein YGR240C-A	Q3E786
AMB	YHR199C	0.328091	0.000380991	AIM46	Protein of unknown function; the authentic, non-tagged protein is detected in highly purified mitochondria in high-throughput studies; null mutant displays elevated frequency of mitochondrial genome loss	Altered inheritance of mitochondria protein 46, mitochondrial (Found in mitochondrial proteome protein 34)	P38885	CNAG_00593		Uncharacterized protein
AMB	YGR295C	0.419318	0.000380991	COS6	Endosomal protein involved in turnover of plasma membrane proteins; member of the DUP380 subfamily of conserved, often subtelomeric COS genes; required for the multivesicular vesicle body sorting pathway that internalizes plasma membrane proteins for degradation; Cos proteins provide ubiquitin in trans for nonubiquitinated cargo proteins	Protein COS6	P53344
AMB	YBR126C	0.652161	0.000381175	TPS1	Synthase subunit of trehalose-6-P synthase/phosphatase complex; synthesizes the storage carbohydrate trehalose, which is critically important for survival of long-term desiccation; also found in a monomeric form; expression is induced by the stress response and repressed by the Ras-cAMP pathway; protein abundance increases in response to DNA replication stress and in response to prolonged exposur…	Alpha,alpha-trehalose-phosphate synthase [UDP-forming] 56 kDa subunit (EC 2.4.1.15) (General glucose sensor subunit 1) (Glycogen metabolism control protein GLC6) (Trehalose synthase complex catalytic subunit TPS1) (Trehalose-6-phosphate synthase) (UDP-glucose-glucosephosphate glucosyltransferase)	Q00764	CNAG_05292	TPS1	Alpha,alpha-trehalose-phosphate synthase (UDP-forming)
AMB	YGR125W	0.434633	0.000383612		Putative protein of unknown function; deletion mutant has decreased rapamycin resistance but normal wormannin resistance; green fluorescent protein (GFP)-fusion protein localizes to the vacuole	Uncharacterized vacuolar membrane protein YGR125W	P53273	CNAG_00078		Vacuolar protein
AMB	YMR315W	0.402646	0.000385591		Protein with NADP(H) oxidoreductase activity; transcription is regulated by Stb5p in response to NADPH depletion induced by diamide; promoter contains a putative Stb5p binding site; protein abundance increases in response to DNA replication stress	Uncharacterized protein YMR315W	Q04869	CNAG_02117		NAD-binding Rossmann fold oxidoreductase
AMB	YMR315W	0.402646	0.000385591		Protein with NADP(H) oxidoreductase activity; transcription is regulated by Stb5p in response to NADPH depletion induced by diamide; promoter contains a putative Stb5p binding site; protein abundance increases in response to DNA replication stress	Uncharacterized protein YMR315W	Q04869	CNAG_05020		NAD-binding Rossmann fold oxidoreductase
AMB	YMR146C	-0.405641	0.000388771	TIF34	eIF3i subunit of the eukaryotic translation initiation factor 3 (eIF3); subunit of the core complex of eIF3; essential for translation; stimulates rate of ribosomal scanning during translation reinitiation; eIF3 is also involved in programmed stop codon readthrough	Eukaryotic translation initiation factor 3 subunit I (eIF3i) (Eukaryotic translation initiation factor 3 39 kDa subunit) (eIF-3 39 kDa subunit) (eIF3 p39)	P40217	CNAG_00602		Eukaryotic translation initiation factor 3 subunit I (eIF3i) (Eukaryotic translation initiation factor 3 39 kDa subunit homolog) (eIF-3 39 kDa subunit homolog)
AMB	YJL052W	-0.795505	0.000388831	TDH1	Glyceraldehyde-3-phosphate dehydrogenase (GAPDH), isozyme 1; involved in glycolysis and gluconeogenesis; tetramer that catalyzes the reaction of glyceraldehyde-3-phosphate to 1,3 bis-phosphoglycerate; detected in the cytoplasm and cell wall; protein abundance increases in response to DNA replication stress; GAPDH-derived antimicrobial peptides secreted by S. cerevisiae are active against a wide v…	Glyceraldehyde-3-phosphate dehydrogenase 1 (GAPDH 1) (EC 1.2.1.12)	P00360	CNAG_06699	GPD	Glyceraldehyde-3-phosphate dehydrogenase (EC 1.2.1.12)
AMB	YDR306C	0.432642	0.000390548		F-box protein of unknown function; interacts with Sgt1p via a Leucine-Rich Repeat (LRR) domain	F-box protein YDR306C	Q06640
AMB	YMR085W	0.67355	0.000392877		Putative protein of unknown function; YMR085W and adjacent ORF YMR084W are merged in related strains, and together are paralogous to glutamine-fructose-6-phosphate amidotransferase GFA1	Uncharacterized protein YMR085W	P0CF18
AMB	YDL101C	0.425744	0.000393183	DUN1	Cell-cycle checkpoint S/T protein kinase; required for transient G2/M arrest after DNA damage, damage-induced transcription, and nuclear-to-cytoplasmic redistribution of Rnr2p-Rnr4p after genotoxic stress and iron deprivation; phosphorylates repair protein Rad55p, transcriptional repressor Sml1p, superoxide dismutase, and ribonucleotide reductase inhibitors Crt1p and Dif1p; functions in the Mec1p…	DNA damage response protein kinase DUN1 (EC 2.7.11.1)	P39009	CNAG_05216		CAMK protein kinase
AMB	YGR130C	0.451427	0.00039414		Component of the eisosome with unknown function; GFP-fusion protein localizes to the cytoplasm; specifically phosphorylated in vitro by mammalian diphosphoinositol pentakisphosphate (IP7)	Uncharacterized protein YGR130C	P53278
AMB	YNL045W	0.379695	0.000399637	LAP2	Leucyl aminopeptidase yscIV with epoxide hydrolase activity; metalloenzyme containing one zinc atom; green fluorescent protein (GFP)-fusion protein localizes to the cytoplasm and nucleus; also known as leukotriene A4 hydrolase	Leucine aminopeptidase 2 (EC 3.4.11.-) (Epoxide hydrolase) (EC 3.3.2.10) (Leucyl aminopeptidase yscIV) (AP IV) (Leukotriene A-4 hydrolase homolog) (LTA-4 hydrolase)	Q10740	CNAG_02076		Leukotriene A-4 hydrolase/aminopeptidase
AMB	YMR039C	-0.312033	0.000400061	SUB1	Transcriptional regulator; facilitates elongation through factors that modify RNAP II; role in peroxide resistance involving Rad2p; role in nonhomologous end-joining (NHEJ) of ds breaks in plasmid DNA, but not chromosomal DNA; role in the hyperosmotic stress response through polymerase recruitment at RNAP II and RNAP III genes; negatively regulates sporulation; protein abundance increases in resp…	RNA polymerase II transcriptional coactivator SUB1	P54000	CNAG_00133		Uncharacterized protein
AMB	YLR409C	-0.816749	0.000400265	UTP21	Subunit of U3-containing 90S preribosome and SSU processome complexes; involved in production of 18S rRNA and assembly of small ribosomal subunit; synthetic defect with STI1 Hsp90 cochaperone; human homolog linked to glaucoma; Small Subunit processome is also known as SSU processome	U3 small nucleolar RNA-associated protein 21 (U3 snoRNA-associated protein 21) (U three protein 21)	Q06078	CNAG_07439		U3 small nucleolar RNA-associated protein 21
AMB	YBR183W	0.547243	0.000401315	YPC1	Alkaline ceramidase; also has reverse (CoA-independent) ceramide synthase activity; catalyzes both breakdown and synthesis of phytoceramide; overexpression confers fumonisin B1 resistance; YPC1 has a paralog, YDC1, that arose from the whole genome duplication	Alkaline ceramidase YPC1 (EC 3.5.1.-)	P38298	CNAG_01044		Dihydroceramidase
AMB	YDR365C	-0.87257	0.000404576	ESF1	Nucleolar protein involved in pre-rRNA processing; depletion causes severely decreased 18S rRNA levels	Pre-rRNA-processing protein ESF1 (18S rRNA factor 1)	Q06344	CNAG_00142		Uncharacterized protein
AMB	YGL221C	-0.370042	0.000405732	NIF3	Protein of unknown function; similar to Listeria monocytogenes major sigma factor (rpoD gene product); the authentic, non-tagged protein is detected in highly purified mitochondria in high-throughput studies	NGG1-interacting factor 3	P53081	CNAG_05614		YbgI/family dinuclear metal center protein
AMB	YLR287C	-0.641548	0.00041218		Putative protein of unknown function; green fluorescent protein (GFP)-fusion protein localizes to the cytoplasm; YLR287C is not an essential gene	Uncharacterized protein YLR287C	Q05881
AMB	YLR056W	-0.517374	0.000414564	ERG3	C-5 sterol desaturase; glycoprotein that catalyzes the introduction of a C-5(6) double bond into episterol, a precursor in ergosterol biosynthesis; transcriptionally down-regulated when ergosterol is in excess; mutants are viable, but cannot grow on non-fermentable carbon sources; substrate of HRD ubiquitin ligase; mutation is functionally complemented by human SC5D	Delta(7)-sterol 5(6)-desaturase (EC 1.14.19.20) (C-5 sterol desaturase) (Ergosterol Delta(5,6) desaturase) (Sterol-C5-desaturase)	P32353	CNAG_00519	ERG3	Lathosterol oxidase
AMB	YJL059W	0.481081	0.000417323	YHC3	Protein required for the ATP-dependent transport of arginine; vacuolar membrane protein; involved in the ATP-dependent transport of arginine into the vacuole and possibly in balancing ion homeostasis; human homolog CLN3 involved in Batten disease (juvenile onset neuronal ceroid lipofuscinosis) can complement yeast null mutant	Protein BTN1	P47040	CNAG_05931		Protein BTN
AMB	YLR271W	-0.493966	0.000420715	CMG1	Putative protein of unknown function; green fluorescent protein (GFP)-fusion protein localizes to the cytoplasm and the nucleus and is induced in response to the DNA-damaging agent MMS	Uncharacterized protein YLR271W	Q06152	CNAG_03118		Uncharacterized protein
AMB	YNL259C	-0.641487	0.000421115	ATX1	Cytosolic copper metallochaperone; transports copper to the secretory vesicle copper transporter Ccc2p for eventual insertion into Fet3p, which is a multicopper oxidase required for high-affinity iron uptake; human homolog ATOX1 can complement yeast atx1 mutant; overexpression of human ATOX1 suppresses lysine auxotrophy of the yeast sod1 null mutant, as does overexpression of yeast ATX1	Metal homeostasis factor ATX1	P38636	CNAG_02434	ATX1	Copper chaperone
AMB	YKL091C	0.543734	0.000421587		Putative phosphatidylinositol/phosphatidylcholine transfer protein; possibly involved in lipid metabolism; localizes to the nucleus; contains a CRAL/TRIO domain and binds several lipids in a large-scale study; YKL091C has a paralog, SEC14, that arose from the whole genome duplication	CRAL-TRIO domain-containing protein YKL091C	P33324
AMB	YLR336C	-0.724007	0.000421679	SGD1	Essential nuclear protein; required for biogenesis of the small ribosomal subunit; has a possible role in the osmoregulatory glycerol response; putative homolog of human NOM1 which is implicated in acute myeloid leukemia	Suppressor of glycerol defect protein 1	Q06132	CNAG_06228		MIF4G/MA4 domain-containing protein
AMB	YHR016C	0.605892	0.000422551	YSC84	Actin-binding protein; involved in bundling of actin filaments and endocytosis of actin cortical patches; activity stimulated by Las17p; contains SH3 domain similar to Rvs167p; YSC84 has a paralog, LSB3, that arose from the whole genome duplication	Protein YSC84 (LAS seventeen-binding protein 4) (LAS17-binding protein 4)	P32793	CNAG_05889		Uncharacterized protein
AMB	YHR016C	0.605892	0.000422551	YSC84	Actin-binding protein; involved in bundling of actin filaments and endocytosis of actin cortical patches; activity stimulated by Las17p; contains SH3 domain similar to Rvs167p; YSC84 has a paralog, LSB3, that arose from the whole genome duplication	Protein YSC84 (LAS seventeen-binding protein 4) (LAS17-binding protein 4)	P32793	CNAG_06399		SH3 domain-containing protein
AMB	YLR450W	0.384782	0.000429647	HMG2	HMG-CoA reductase; converts HMG-CoA to mevalonate, a rate-limiting step in sterol biosynthesis; one of two isozymes; overproduction induces assembly of peripheral ER membrane arrays and short nuclear-associated membrane stacks; forms foci at nuclear periphery upon DNA replication stress; HMG2 has a paralog, HMG1, that arose from the whole genome duplication; human homolog HMGCR can complement yea…	3-hydroxy-3-methylglutaryl-coenzyme A reductase 2 (HMG-CoA reductase 2) (EC 1.1.1.34)	P12684	CNAG_06534	HMG1	3-hydroxy-3-methylglutaryl coenzyme A reductase (HMG-CoA reductase) (EC 1.1.1.34)
AMB	YER028C	-0.778615	0.000429647	MIG3	Transcriptional regulator; partially nonfunctional in S288C strains but has a major role in catabolite repression and ethanol response in some other strains; involved in response to toxic agents; phosphorylation by Snf1p or the Mec1p pathway inactivates Mig3p, allowing induction of damage response genesenvironment	Transcription corepressor MIG3 (Multicopy inhibitor of growth protein 3)	P39943
AMB	YER053C	0.799342	0.000429647	PIC2	Mitochondrial copper and phosphate carrier; imports copper and inorganic phosphate into mitochondria; functionally redundant with Mir1p but less abundant than Mir1p under normal conditions; expression is induced at high temperature	Mitochondrial phosphate carrier protein 2 (Phosphate transport protein 2) (PTP 2) (Pi carrier isoform 2) (mPic 2)	P40035	CNAG_03824		Solute carrier family 25 (Mitochondrial phosphate transporter), member 3
AMB	YER053C	0.799342	0.000429647	PIC2	Mitochondrial copper and phosphate carrier; imports copper and inorganic phosphate into mitochondria; functionally redundant with Mir1p but less abundant than Mir1p under normal conditions; expression is induced at high temperature	Mitochondrial phosphate carrier protein 2 (Phosphate transport protein 2) (PTP 2) (Pi carrier isoform 2) (mPic 2)	P40035	CNAG_06377		Solute carrier family 25 (Mitochondrial phosphate transporter), member 3
AMB	YDL208W	-0.597458	0.000429647	NHP2	Protein related to mammalian high mobility group (HMG) proteins; nuclear protein; essential for function of H/ACA-type snoRNPs, which are involved in 18S rRNA processing	H/ACA ribonucleoprotein complex subunit NHP2 (H/ACA snoRNP protein NHP2) (High mobility group-like nuclear protein 2)	P32495	CNAG_02378		H/ACA ribonucleoprotein complex subunit 2
AMB	YER188W	0.670051	0.000431205		Dubious open reading frame; unlikely to encode a functional protein, based on available experimental and comparative sequence data; large-scale analyses show mRNA expression increases under anaerobic conditions and two-hybrid interactions with Sst2p	Uncharacterized protein YER188W	P40103
AMB	YPL012W	-1.06008	0.000437734	RRP12	Protein required for export of the ribosomal subunits; associates with the RNA components of the pre-ribosomes; has a role in nuclear import in association with Pse1p; also plays a role in the cell cycle and the DNA damage response; contains HEAT-repeats	Ribosomal RNA-processing protein 12	Q12754	CNAG_06277		Ribosomal RNA-processing protein 12
AMB	YDL051W	-0.687696	0.000440963	LHP1	RNA binding protein required for maturation of tRNA and U6 snRNA; acts as a molecular chaperone for RNAs transcribed by polymerase III; homologous to human La (SS-B) autoantigen	La protein homolog (La autoantigen homolog) (La ribonucleoprotein)	P33399	CNAG_02301		Lupus La protein
AMB	YMR105C	0.935548	0.000443132	PGM2	Phosphoglucomutase; catalyzes the conversion from glucose-1-phosphate to glucose-6-phosphate, which is a key step in hexose metabolism; functions as the acceptor for a Glc-phosphotransferase; protein abundance increases in response to DNA replication stress; PGM2 has a paralog, PGM1, that arose from the whole genome duplication	Phosphoglucomutase 2 (PGM 2) (EC 5.4.2.2) (D-glucose-1,6-diphosphate:D-glucose-1-phosphate phosphotransferase) (Glucose phosphomutase 2)	P37012	CNAG_06313
AMB	YOL122C	-0.346852	0.000443616	SMF1	Divalent metal ion transporter; broad specificity for di-valent and tri-valent metals; post-translationally regulated by levels of metal ions; member of the Nramp family of metal transport proteins	Manganese transporter SMF1	P38925	CNAG_05640		Metal iron transporter
AMB	YBR142W	-1.10477	0.000443616	MAK5	Essential nucleolar protein; putative DEAD-box RNA helicase required for maintenance of M1 dsRNA virus; involved in biogenesis of large (60S) ribosomal subunits	ATP-dependent RNA helicase MAK5 (EC 3.6.4.13) (Maintenance of killer protein 5)	P38112	CNAG_05360		ATP-dependent RNA helicase MAK5
AMB	YGL197W	0.319098	0.000443616	MDS3	Putative component of the TOR regulatory pathway; negative regulator of early meiotic gene expression; required, with Pmd1p, for growth under alkaline conditions; has an N-terminal kelch-like domain; MDS3 has a paralog, PMD1, that arose from the whole genome duplication	Negative regulator of sporulation MDS3 (MCK1 dosage suppressor 3)	P53094
AMB	YLL018C	0.45914	0.000444556	DPS1	Aspartyl-tRNA synthetase, primarily cytoplasmic; homodimeric enzyme that catalyzes the specific aspartylation of tRNA(Asp); class II aminoacyl tRNA synthetase; binding to its own mRNA may confer autoregulation; shares five highly conserved amino acids with human that when mutated cause leukoencephalopathy characterized by hypomyelination with brain stem and spinal cord involvement and leg spastic…	Aspartate--tRNA ligase, cytoplasmic (EC 6.1.1.12) (Aspartyl-tRNA synthetase) (AspRS)	P04802	CNAG_03563		Aspartate-tRNA(Asn) ligase
AMB	YLL018C	0.45914	0.000444556	DPS1	Aspartyl-tRNA synthetase, primarily cytoplasmic; homodimeric enzyme that catalyzes the specific aspartylation of tRNA(Asp); class II aminoacyl tRNA synthetase; binding to its own mRNA may confer autoregulation; shares five highly conserved amino acids with human that when mutated cause leukoencephalopathy characterized by hypomyelination with brain stem and spinal cord involvement and leg spastic…	Aspartate--tRNA ligase, cytoplasmic (EC 6.1.1.12) (Aspartyl-tRNA synthetase) (AspRS)	P04802	CNAG_07400		Aspartate-tRNA(Asn) ligase
AMB	YAR008W	-0.644431	0.000445271	SEN34	Subunit of the tRNA splicing endonuclease; tRNA splicing endonuclease (Sen complex) is composed of Sen2p, Sen15p, Sen34p, and Sen54p; Sen complex also cleaves the CBP1 mRNA at the mitochondrial surface; Sen34p contains the active site for tRNA 3' splice site cleavage and has similarity to Sen2p and to Archaeal tRNA splicing endonuclease	tRNA-splicing endonuclease subunit SEN34 (EC 4.6.1.16) (Splicing endonuclease of 34 kDa) (tRNA-intron endonuclease SEN34)	P39707	CNAG_01665		tRNA-splicing endonuclease subunit Sen34 (EC 4.6.1.16)
AMB	YJL050W	-0.970992	0.000447559	MTR4	ATP-dependent 3'-5' RNA helicase of the DExD/H family; involved in nuclear RNA processing and degradation both as a component of TRAMP complex and in TRAMP-independent processes; TRAMP unwinds RNA duplexes, with Mtr4p unwinding activity stimulated by Pap2p/Air2p but not dependent on ongoing polyadenylation; contains an arch domain, with two coiled-coil arms/stalks and a globular fist/KOW domain, …	ATP-dependent RNA helicase DOB1 (EC 3.6.4.13) (mRNA transport regulator MTR4)	P47047	CNAG_01398		ATP-dependent RNA helicase DOB1
AMB	YLR257W	0.680168	0.000449635		Protein of unknown function; protein abundance increases in response to DNA replication stress	Uncharacterized protein YLR257W	Q06146
AMB	YOR315W	-0.696965	0.000452738	SFG1	Nuclear protein putative transcription factor; required for growth of superficial pseudohyphae (which do not invade the agar substrate) but not for invasive pseudohyphal growth; may act together with Phd1p; potential Cdc28p substrate	Superficial pseudohyphal growth protein 1	Q12507
AMB	YDL178W	-0.463076	0.000452738	DLD2	D-2-hydroxyglutarate dehydrogenase, and minor D-lactate dehydrogenase; mitochondrial matrix protein that oxidizes D-2-hydroxyglutarate (D-2HG), an oncometabolite, to alpha-ketoglutarate with a minor role in lactate catabolism; located in the mitochondrial matrix	D-2-hydroxyglutarate--pyruvate transhydrogenase DLD2 (D-2HG--pyruvate transhydrogenase DLD2) (EC 1.1.99.40) (Actin-interacting protein 2) (D-lactate dehydrogenase [cytochrome] 2, mitochondrial) (EC 1.1.2.4) (D-lactate ferricytochrome C oxidoreductase) (D-LCR)	P46681	CNAG_02664		D-lactate dehydrogenase
AMB	YDL178W	-0.463076	0.000452738	DLD2	D-2-hydroxyglutarate dehydrogenase, and minor D-lactate dehydrogenase; mitochondrial matrix protein that oxidizes D-2-hydroxyglutarate (D-2HG), an oncometabolite, to alpha-ketoglutarate with a minor role in lactate catabolism; located in the mitochondrial matrix	D-2-hydroxyglutarate--pyruvate transhydrogenase DLD2 (D-2HG--pyruvate transhydrogenase DLD2) (EC 1.1.99.40) (Actin-interacting protein 2) (D-lactate dehydrogenase [cytochrome] 2, mitochondrial) (EC 1.1.2.4) (D-lactate ferricytochrome C oxidoreductase) (D-LCR)	P46681	CNAG_03676		D-lactate dehydrogenase
AMB	YHR123W	-0.363625	0.000453162	EPT1	sn-1,2-diacylglycerol ethanolamine- and cholinephosphotranferase; not essential for viability; EPT1 has a paralog, CPT1, that arose from the whole genome duplication	Choline/ethanolaminephosphotransferase 1 (ETHPT) (Ethanolaminephosphotransferase 1) (EC 2.7.8.1) (EC 2.7.8.2) (Aminoalcohol phosphotransferase EPT1)	P22140	CNAG_06543		Ethanolaminephosphotransferase
AMB	YOL016C	0.489621	0.000455331	CMK2	Calmodulin-dependent protein kinase; may play a role in stress response, many CA++/calmodulan dependent phosphorylation substrates demonstrated in vitro, amino acid sequence similar to mammalian Cam Kinase II; CMK2 has a paralog, CMK1, that arose from the whole genome duplication	Calcium/calmodulin-dependent protein kinase II (EC 2.7.11.17)	P22517	CNAG_04272		CAMK/CAMK1 protein kinase
AMB	YOL016C	0.489621	0.000455331	CMK2	Calmodulin-dependent protein kinase; may play a role in stress response, many CA++/calmodulan dependent phosphorylation substrates demonstrated in vitro, amino acid sequence similar to mammalian Cam Kinase II; CMK2 has a paralog, CMK1, that arose from the whole genome duplication	Calcium/calmodulin-dependent protein kinase II (EC 2.7.11.17)	P22517	CNAG_05439		CAMK/CAMK1/CAMK1-CMK protein kinase
AMB	YLR355C	0.721222	0.000455331	ILV5	Acetohydroxyacid reductoisomerase and mtDNA binding protein; involved in branched-chain amino acid biosynthesis and maintenance of wild-type mitochondrial DNA; found in mitochondrial nucleoids	Ketol-acid reductoisomerase, mitochondrial (EC 1.1.1.86) (Acetohydroxy-acid reductoisomerase) (Alpha-keto-beta-hydroxylacyl reductoisomerase)	P06168	CNAG_05725		Ketol-acid reductoisomerase, mitochondrial (EC 1.1.1.86) (Acetohydroxy-acid reductoisomerase) (Alpha-keto-beta-hydroxylacyl reductoisomerase)
AMB	YLL034C	-0.937161	0.000475872	RIX7	Putative ATPase of the AAA family; required for export of pre-ribosomal large subunits from the nucleus; distributed between the nucleolus, nucleoplasm, and nuclear periphery depending on growth conditions	Ribosome biogenesis ATPase RIX7	Q07844	CNAG_00719		Ribosome biogenesis ATPase (Fragment)
AMB	YDL113C	0.374762	0.000484814	ATG20	Sorting nexin family member; required for the cytoplasm-to-vacuole targeting (Cvt) pathway and for endosomal sorting; has a Phox homology domain that binds phosphatidylinositol-3-phosphate; interacts with Snx4p; potential Cdc28p substrate	Autophagy-related protein 20 (Cytoplasm to vacuole targeting protein 20) (Sorting nexin-42)	Q07528	CNAG_02730		Sorting nexin-41
AMB	YER007C-A	-0.308264	0.000486498	TMA20	Protein of unknown function that associates with ribosomes; has a putative RNA binding domain; interacts with Tma22p; null mutant exhibits translation defects; has homology to human oncogene MCT-1; protein abundance increases in response to DNA replication stress	Translation machinery-associated protein 20	P89886	CNAG_02656		Translation machinery-associated protein 20
AMB	YGR173W	-0.591637	0.000487001	RBG2	Protein with a role in translation; forms a complex with Gir2p; has similarity to mammalian developmentally regulated GTP-binding protein	Ribosome-interacting GTPase 2 (GTP-binding protein RBG2)	P53295	CNAG_06689		Cytoplasmic protein
AMB	YJL110C	0.413181	0.000488385	GZF3	GATA zinc finger protein; negatively regulates nitrogen catabolic gene expression by competing with Gat1p for GATA site binding; function requires a repressive carbon source; dimerizes with Dal80p and binds to Tor1p; GZF3 has a paralog, DAL80, that arose from the whole genome duplication	Protein GZF3	P42944
AMB	YPR192W	0.582348	0.00049175	AQY1	Spore-specific water channel; mediates the transport of water across cell membranes, developmentally controlled; may play a role in spore maturation, probably by allowing water outflow, may be involved in freeze tolerance	Aquaporin-1	P0CD91	CNAG_01742	AQY1	Aquaporin-associated protein
AMB	YKL065C	0.395663	0.000492938	YET1	Endoplasmic reticulum transmembrane protein; may interact with ribosomes, based on co-purification experiments; homolog of human BAP31 protein; YET1 has a paralog, YET2, that arose from the whole genome duplication	Endoplasmic reticulum transmembrane protein 1	P35723	CNAG_01307		Endoplasmic reticulum protein
AMB	YDL121C	-0.704882	0.000497662		Putative protein of unknown function; green fluorescent protein (GFP)-fusion protein localizes to the endoplasmic reticulum; YDL121C is not an essential protein	Uncharacterized protein YDL121C	Q07541
AMB	YKL049C	-0.435237	0.000497662	CSE4	Histone H3-like centromere protein; associated with promoters, accessible chromatin, RNAPII-bound regions; phosphorylated Cse4p associates with centromeres; required for proper kinetochore function; levels regulated by E3 ubiquitin ligase Psh1p; phosphorylation may destabilize defective kinetochores to promote bi-orientation; ubiquitination of N-terminus regulates proteolysis for faithful chromos…	Histone H3-like centromeric protein CSE4 (CENP-A homolog) (Chromosome segregation protein 4)	P36012	CNAG_00063		Histone H3
AMB	YLR016C	-0.385029	0.000497662	PML1	Subunit of the RES complex; RES complex is required for nuclear retention of unspliced pre-mRNAs; acts in the same pathway as Pml39p and Mlp1p	Pre-mRNA leakage protein 1	Q07930	CNAG_04166
AMB	YIL124W	0.459422	0.000497662	AYR1	Bifunctional triacylglycerol lipase and 1-acyl DHAP reductase; NADPH-dependent 1-acyl dihydroxyacetone phosphate reductase involved in phosphatidic acid biosynthesis; lipid droplet triacylglycerol lipase involved in the mobilization of non-polar lipids; found in lipid particles, the endoplasmic reticulum and the mitochondrial outer membrane; required for spore germination; role in cell wall biosy…	NADPH-dependent 1-acyldihydroxyacetone phosphate reductase (ADR) (EC 1.1.1.101) (1-acyl DHAP reductase) (Acyl/alkyl DHAP reductase) (Acylglycerone-phosphate reductase)	P40471	CNAG_03555		Acylglycerone-phosphate reductase
AMB	YDR533C	0.674663	0.000497662	HSP31	Methylglyoxalase that converts methylglyoxal to D-lactate; involved in oxidative stress resistance, diauxic shift, and stationary phase survival; has similarity to E. coli Hsp31 and C. albicans Glx3p; member of the DJ-1/ThiJ/PfpI superfamily, which includes human DJ-1 involved in Parkinson's disease and cancer; exists as a dimer and contains a putative metal-binding site; protein abundance increa…	Glutathione-independent glyoxalase HSP31 (EC 4.2.1.130) (Glyoxalase 3 homolog 1) (Heat shock protein 31)	Q04432	CNAG_01686		Uncharacterized protein
AMB	YOR323C	0.344269	0.000500228	PRO2	Gamma-glutamyl phosphate reductase; catalyzes the second step in proline biosynthesis	Gamma-glutamyl phosphate reductase (GPR) (EC 1.2.1.41) (Glutamate-5-semialdehyde dehydrogenase) (GSA dehydrogenase) (Glutamyl-gamma-semialdehyde dehydrogenase)	P54885	CNAG_04990	PRO2	Glutamate-5-semialdehyde dehydrogenase
AMB	YBR262C	0.393353	0.000500992	MIC12	Component of the MICOS complex; MICOS (formerly MINOS or MitOS) is a mitochondrial inner membrane complex that extends into the intermembrane space and has a role in the maintenance of crista junctions, inner membrane architecture, and formation of contact sites to the outer membrane; forms a subcomplex with Mic10p and Mic27p whose assembly and stability requires cardiolipin	MICOS complex subunit MIC12 (Altered inheritance of mitochondria protein 5, mitochondrial) (Found in mitochondrial proteome protein 51) (Mitochondrial contact site complex 12 kDa subunit)	P38341
AMB	YDR472W	-0.442724	0.000500992	TRS31	Core component of transport protein particle (TRAPP) complexes I-III; TRAPP complexes are related multimeric guanine nucleotide-exchange factor for the GTPase Ypt1p, regulating ER-Golgi traffic (TRAPPI), intra-Golgi traffic (TRAPPII), endosome-Golgi traffic (TRAPPII and III) and autophagy (TRAPPIII)	Trafficking protein particle complex subunit 31 (TRAPP subunit 31) (Transport protein particle 31 kDa subunit)	Q03337	CNAG_03672		Trafficking protein particle complex subunit
AMB	YNL110C	-0.823539	0.000500992	NOP15	Constituent of 66S pre-ribosomal particles; involved in 60S ribosomal subunit biogenesis; localizes to both nucleolus and cytoplasm	Ribosome biogenesis protein 15 (Nucleolar protein 15)	P53927	CNAG_07511		Nucleolar protein 15
AMB	YJR103W	-0.330075	0.000500992	URA8	Minor CTP synthase isozyme (see also URA7); catalyzes the ATP-dependent transfer of the amide nitrogen from glutamine to UTP, forming CTP, the final step in de novo biosynthesis of pyrimidines; involved in phospholipid biosynthesis; capable of forming cytoplasmic filaments termed cytoophidium, especially during conditions of glucose depletion; URA8 has a paralog, URA7, that arose from the whole g…	CTP synthase 2 (EC 6.3.4.2) (CTP synthetase 2) (UTP--ammonia ligase 2)	P38627	CNAG_07502		CTP synthase (EC 6.3.4.2) (UTP--ammonia ligase)
AMB	YBR082C	-0.374065	0.000502	UBC4	Ubiquitin-conjugating enzyme (E2); key E2 partner with Ubc1p for the anaphase-promoting complex (APC); mediates degradation of abnormal or excess proteins, including calmodulin and histone H3; regulates levels of DNA Polymerase-{alpha} to promote efficient and accurate DNA replication; interacts with many SCF ubiquitin protein ligases; component of the cellular stress response; UBC4 has a paralog…	Ubiquitin-conjugating enzyme E2 4 (EC 2.3.2.23) (E2 ubiquitin-conjugating enzyme 4) (Ubiquitin carrier protein 4) (Ubiquitin-protein ligase 4)	P15731	CNAG_05696		Ubiquitin-conjugating enzyme E2-16 kDa
AMB	YHR069C	-0.498711	0.000502514	RRP4	Exosome non-catalytic core component; involved in 3'-5' RNA processing and degradation in both the nucleus and the cytoplasm; predicted to contain RNA binding domains; has similarity to human hRrp4p (EXOSC2)	Exosome complex component RRP4 (Ribosomal RNA-processing protein 4)	P38792	CNAG_00089		Exosome complex component RRP4
AMB	YGR211W	-0.76962	0.000505082	ZPR1	Essential protein with two zinc fingers; present in nucleus of growing cells, relocates to cytoplasm in starved cells via a process mediated by Cpr1p; binds translation elongation factor eEF-1 (Tef1p); relative distribution to nucleus increases upon DNA replication stress; human ZPR1 gene can complement yeast by allowing growth during down-regulation of yeast zpr1	Zinc finger protein ZPR1	P53303	CNAG_00292		Zinc finger protein
AMB	YDR100W	0.38357	0.000508517	TVP15	Integral membrane protein; localized to late Golgi vesicles along with the v-SNARE Tlg2p	Golgi apparatus membrane protein TVP15 (TLG2 compartment vesicle protein 15) (TLG2-vesicle protein of 15 kDa)	Q03860	CNAG_03952		Uncharacterized protein
AMB	YIL009C-A	0.377407	0.000511016	EST3	Component of the telomerase holoenzyme; involved in telomere replication; synthesis of the full-length protein results from a programmed +1 ribosomal frameshift	Telomere replication protein EST3 (Ever shorter telomeres protein 3)	Q03096
AMB	YPR094W	-0.721984	0.000513443	RDS3	Component of the SF3b subcomplex of the U2 snRNP; zinc cluster protein involved in pre-mRNA splicing and cycloheximide resistance	Pre-mRNA-splicing factor RDS3 (Regulator of drug sensitivity 3)	Q06835	CNAG_05679		Pre-mRNA-splicing factor ini1
AMB	YPR111W	0.439581	0.000520807	DBF20	Ser/Thr kinase involved in late nuclear division; one of the mitotic exit network (MEN) proteins; necessary for the execution of cytokinesis; also plays a role in regulating the stability of SWI5 and CLB2 mRNAs; DBF20 has a paralog, DBF2, that arose from the whole genome duplication	Serine/threonine-protein kinase DBF20 (EC 2.7.11.1)	P32328	CNAG_02194		AGC/NDR protein kinase
AMB	YDR167W	-0.503569	0.000520807	TAF10	Subunit (145 kDa) of TFIID and SAGA complexes; involved in RNA polymerase II transcription initiation and in chromatin modification	Transcription initiation factor TFIID subunit 10 (TAFII-23) (TAFII23) (TAFII-25) (TAFII25) (TBP-associated factor 10) (TBP-associated factor 25 kDa) (p25)	Q12030	CNAG_01979		Transcription initiation factor TFIID subunit 10
AMB	YLR312C	0.88333	0.000523124	ATG39	Autophagy receptor with a role in degradation of the ER and nucleus; involved specifically in autophagy of perinuclear endoplasmic reticulum in response to nitrogen starvation or rapamycin treatment; localizes to the perinuclear ER	Autophagy-related protein 39	Q06159
AMB	YGL120C	-0.721396	0.000527765	PRP43	RNA helicase in the DEAH-box family; functions in both RNA polymerase I and polymerase II transcript metabolism; catalyzes removal of U2, U5, and U6 snRNPs from the postsplicing lariat-intron ribonucleoprotein complex; required for efficient biogenesis of both small- and large-subunit rRNAs; acts with Sqs1p to promote 20S to 18S rRNA processing catalyzed by endonuclease Nob1p	Pre-mRNA-splicing factor ATP-dependent RNA helicase PRP43 (EC 3.6.4.13) (Helicase JA1)	P53131	CNAG_00960		ATP-dependent RNA helicase DHX8/PRP22
AMB	YGL120C	-0.721396	0.000527765	PRP43	RNA helicase in the DEAH-box family; functions in both RNA polymerase I and polymerase II transcript metabolism; catalyzes removal of U2, U5, and U6 snRNPs from the postsplicing lariat-intron ribonucleoprotein complex; required for efficient biogenesis of both small- and large-subunit rRNAs; acts with Sqs1p to promote 20S to 18S rRNA processing catalyzed by endonuclease Nob1p	Pre-mRNA-splicing factor ATP-dependent RNA helicase PRP43 (EC 3.6.4.13) (Helicase JA1)	P53131	CNAG_01734		Pre-mRNA-splicing factor ATP-dependent RNA helicase DHX16
AMB	YGL120C	-0.721396	0.000527765	PRP43	RNA helicase in the DEAH-box family; functions in both RNA polymerase I and polymerase II transcript metabolism; catalyzes removal of U2, U5, and U6 snRNPs from the postsplicing lariat-intron ribonucleoprotein complex; required for efficient biogenesis of both small- and large-subunit rRNAs; acts with Sqs1p to promote 20S to 18S rRNA processing catalyzed by endonuclease Nob1p	Pre-mRNA-splicing factor ATP-dependent RNA helicase PRP43 (EC 3.6.4.13) (Helicase JA1)	P53131	CNAG_02303		Pre-mRNA-splicing factor ATP-dependent RNA helicase PRP16
AMB	YGL120C	-0.721396	0.000527765	PRP43	RNA helicase in the DEAH-box family; functions in both RNA polymerase I and polymerase II transcript metabolism; catalyzes removal of U2, U5, and U6 snRNPs from the postsplicing lariat-intron ribonucleoprotein complex; required for efficient biogenesis of both small- and large-subunit rRNAs; acts with Sqs1p to promote 20S to 18S rRNA processing catalyzed by endonuclease Nob1p	Pre-mRNA-splicing factor ATP-dependent RNA helicase PRP43 (EC 3.6.4.13) (Helicase JA1)	P53131	CNAG_06626		Pre-mRNA-splicing factor ATP-dependent RNA helicase DHX15/PRP43
AMB	YLR359W	-0.628111	0.000531592	ADE13	Adenylosuccinate lyase; catalyzes two steps in the 'de novo' purine nucleotide biosynthetic pathway; expression is repressed by adenine and activated by Bas1p and Pho2p; mutations in human ortholog ADSL cause adenylosuccinase deficiency; human ADSL can complement yeast ADE13 null mutant	Adenylosuccinate lyase (ASL) (EC 4.3.2.2) (Adenylosuccinase) (ASase)	Q05911	CNAG_03270		Adenylosuccinate lyase (ASL) (EC 4.3.2.2) (Adenylosuccinase)
AMB	YNL002C	-0.822489	0.000536481	RLP7	Nucleolar protein similar to large ribosomal subunit L7 proteins; constituent of 66S pre-ribosomal particles; plays an essential role in processing of precursors to the large ribosomal subunit RNAs; binds junction of ITS2 and ITS2-proximal stem between the 3' end of 5.8S rRNA and the 5' end of 25S rRNA	Ribosome biogenesis protein RLP7 (Ribosomal protein L7-like)	P40693
AMB	YGR097W	0.472853	0.000538926	ASK10	Regulator of the Fps1p glycerol channel; under nonstress conditions, binds to Fps1p to positively regulate glycerol transport; under osmotic stress, multiple phosphorylation by Hog1p causes Ask10p to dissociate from Fps1p; forms homodimers and heterodimerizes with paralog Rgc1p; phosphorylated in response to oxidative stress; has a role in destruction of Ssn8p; associates with RNA polymerase II h…	Activator of SKN7 protein 10 (Regulator of the glycerol channel 2)	P48361
AMB	YPL043W	-0.948577	0.000538926	NOP4	Nucleolar protein; essential for processing and maturation of 27S pre-rRNA and large ribosomal subunit biogenesis; constituent of 66S pre-ribosomal particles; contains four RNA recognition motifs (RRMs)	Nucleolar protein 4 (Nucleolar protein NOP77)	P37838	CNAG_06472		Nucleolar protein 4
AMB	YNR056C	0.829183	0.000539669	BIO5	Putative transmembrane protein involved in the biotin biosynthesis; responsible for uptake of 7-keto 8-aminopelargonic acid; BIO5 is in a cluster of 3 genes (BIO3, BIO4, and BIO5) that mediate biotin synthesis	7-keto 8-aminopelargonic acid transporter (KAPA transporter)	P53744
AMB	YJL153C	0.851099	0.000541753	INO1	Inositol-3-phosphate synthase; involved in synthesis of inositol phosphates and inositol-containing phospholipids; transcription is coregulated with other phospholipid biosynthetic genes by Ino2p and Ino4p, which bind the UASINO DNA element	Inositol-3-phosphate synthase (MIP synthase) (EC 5.5.1.4) (Myo-inositol 1-phosphate synthase) (IPS) (MI-1-P synthase)	P11986	CNAG_01539		Myo-inositol-1-phosphate synthase
AMB	YOR027W	-0.467042	0.000541753	STI1	Hsp90 cochaperone; regulates spatial organization of amyloid-like proteins in the cytosol, thereby buffering the proteotoxicity caused by amyloid-like proteins; interacts with the Ssa group of the cytosolic Hsp70 chaperones and activates Ssa1p ATPase activity; interacts with Hsp90 chaperones and inhibits their ATPase activity; homolog of mammalian Hop	Heat shock protein STI1	P15705	CNAG_00100		Stress-induced-phosphoprotein 1
AMB	YGR103W	-1.07888	0.000546587	NOP7	Component of several different pre-ribosomal particles; forms a complex with Ytm1p and Erb1p that is required for maturation of the large ribosomal subunit; required for exit from G<sub>0</sub> and the initiation of cell proliferation	Pescadillo homolog (Nucleolar protein 7) (Ribosomal RNA-processing protein 13)	P53261	CNAG_03624	NOP7	Pescadillo homolog (Nucleolar protein 7 homolog)
AMB	YJL033W	-1.15824	0.000548417	HCA4	DEAD box RNA helicase; component of the SSU; interacts with Bfr2p and Enp2p; high-copy number suppression of a U14 snoRNA processing mutant suggests an involvement in 18S rRNA synthesis	ATP-dependent RNA helicase HCA4 (EC 3.6.4.13) (DEAD box protein 4) (Helicase CA4) (Helicase UF1)	P20448	CNAG_00764		RNA helicase (EC 3.6.4.13)
AMB	YCR075C	0.426861	0.000549371	ERS1	Protein involved in cystine transport; localizes to the vacuole, plasma membrane and endosome; similarity to human cystinosin, a H(+)-driven transporter involved in L-cystine export from lysosomes and implicated in the disease cystinosis; contains seven transmembrane domains; mutation is functionally complemented by human CTNS	Cystine transporter (ERD suppressor) (Transmembrane protein ERS1)	P17261	CNAG_07335		Cystinosin
AMB	YBR052C	0.444621	0.000549371	RFS1	Protein of unknown function; member of a flavodoxin-like fold protein family that includes Pst2p and Ycp4p; green fluorescent protein (GFP)-fusion protein localizes to the cytoplasm in a punctate pattern; RFS1 has a paralog, PST2, that arose from the whole genome duplication	Protein RFS1 (RAD55 suppressor protein 1)	P38234
AMB	YLR178C	0.590217	0.000549371	TFS1	Inhibitor of carboxypeptidase Y (Prc1p), and Ras GAP (Ira2p); phosphatidylethanolamine-binding protein (PEBP) family member and ortholog of hPEBP1/RKIP, a natural metastasis suppressor; targets to vacuolar membranes during stationary phase; acetylated by NatB N-terminal acetyltransferase; protein abundance increases in response to DNA replication stress	Carboxypeptidase Y inhibitor (CPY inhibitor) (CDC25 suppressor 1) (I(C)) (Ic) (Protein DKA1) (Protein NSP1)	P14306	CNAG_02008	OVA1	Nuclear protein
AMB	YBL008W	-0.462477	0.000549371	HIR1	Subunit of the HIR complex; HIR is a nucleosome assembly complex involved in regulation of histone gene transcription; contributes to nucleosome formation, heterochromatic gene silencing, and formation of functional kinetochores	Protein HIR1 (Histone transcription regulator 1)	P32479	CNAG_04158	HIRA	Protein HIR
AMB	YBL020W	-0.426296	0.000550217	RFT1	Membrane protein required for translocation of Man5GlcNac2-PP-Dol; required for translocation of Man5GlcNac2-PP-Dol from the cytoplasmic side to the lumenal side of the ER membrane but is not the flippase; mutation is suppressed by expression of human p53 protein; essential gene	Oligosaccharide translocation protein RFT1 (Requiring fifty-three protein 1)	P38206	CNAG_03711		Oligosaccharide translocation protein RFT1
AMB	YNL103W	0.291304	0.000553385	MET4	Leucine-zipper transcriptional activator; responsible for regulation of sulfur amino acid pathway; requires different combinations of auxiliary factors Cbf1p, Met28p, Met31p and Met32p; feedforward loop exists in the regulation of genes controlled by Met4p and Met32p; can be ubiquitinated by ubiquitin ligase SCF-Met30p, is either degraded or maintained in an inactive state; regulates degradation …	Transcriptional activator of sulfur metabolism MET4 (Methionine-requiring protein 4)	P32389
AMB	YDR490C	0.40259	0.000554957	PKH1	Serine/threonine protein kinase; involved in sphingolipid-mediated signaling pathway that controls endocytosis; activates Ypk1p and Ykr2p, components of signaling cascade required for maintenance of cell wall integrity; contains a PH-like domain; redundant with Pkh2p; PKH1 has a paralog, PKH2, that arose from the whole genome duplication	Serine/threonine-protein kinase PKH1 (EC 2.7.11.1) (3-phosphoinositide-dependent protein kinase 1)	Q03407	CNAG_02915	PDK1	AGC/PDK1 protein kinase
AMB	YNL308C	-0.837037	0.000555458	KRI1	Essential nucleolar protein required for 40S ribosome biogenesis; associate with snR30; physically and functionally interacts with Krr1p	Protein KRI1 (KRR1-interacting protein 1)	P42846	CNAG_04376		Protein KRI1
AMB	YDL223C	0.661075	0.000555458	HBT1	Shmoo tip protein, substrate of Hub1p ubiquitin-like protein; mutants are defective for mating projection formation, thereby implicating Hbt1p in polarized cell morphogenesis; HBT1 has a paralog, YNL195C, that arose from the whole genome duplication	Protein HBT1 (HUB1 target protein 1)	Q07653
AMB	YGR152C	-0.443909	0.000555458	RSR1	GTP-binding protein of the Ras superfamily; required for bud site selection, morphological changes in response to mating pheromone, and efficient cell fusion; localized to the plasma membrane; significantly similar to mammalian Rap GTPases	Ras-related protein RSR1	P13856
AMB	YAL030W	0.488906	0.00057733	SNC1	Vesicle membrane receptor protein (v-SNARE); involved in the fusion between Golgi-derived secretory vesicles with the plasma membrane; proposed to be involved in endocytosis; member of the synaptobrevin/VAMP family of R-type v-SNARE proteins; SNC1 has a paralog, SNC2, that arose from the whole genome duplication	Synaptobrevin homolog 1	P31109	CNAG_05277
AMB	YOL124C	-1.02803	0.000578113	TRM11	Catalytic subunit of adoMet-dependent tRNA methyltransferase complex; required for the methylation of the guanosine nucleotide at position 10 (m2G10) in tRNAs; contains a THUMP domain and a methyltransferase domain; another complex member is Trm112p	tRNA (guanine(10)-N2)-methyltransferase (EC 2.1.1.214) (tRNA [Gm10] methyltransferase) (tRNA guanosine-2'-O-methyltransferase TRM11) (tRNA methylase 11)	Q12463	CNAG_02583		tRNA (Guanine10-N2)-methyltransferase
AMB	YDR189W	-0.294151	0.000579641	SLY1	Hydrophilic protein involved in ER/Golgi vesicle trafficking; SM (Sec1/Munc-18) family protein that binds the tSNARE Sed5p and stimulates its assembly into a trans-SNARE membrane-protein complex	Protein SLY1 (Suppressor of loss of YPT1 protein 1)	P22213	CNAG_05933		Uncharacterized protein
AMB	YGR237C	0.457017	0.000579641		Putative protein of unknown function; green fluorescent protein (GFP)-fusion protein localizes to the cytoplasm	Uncharacterized protein YGR237C	P50089
AMB	YPL240C	-0.487318	0.000579641	HSP82	Hsp90 chaperone; redundant in function with Hsc82p; required for pheromone signaling, negative regulation of Hsf1p; docks with Tom70p for mitochondrial preprotein delivery; promotes telomerase DNA binding, nucleotide addition; protein abundance increases in response to DNA replication stress; contains two acid-rich unstructured regions that promote solubility of chaperone-substrate complexes; HSP…	ATP-dependent molecular chaperone HSP82 (82 kDa heat shock protein) (Heat shock protein Hsp90 heat-inducible isoform)	P02829	CNAG_06150		Hsp90-like protein
AMB	YGR185C	0.382754	0.000579641	TYS1	Cytoplasmic tyrosyl-tRNA synthetase; required for cytoplasmic protein synthesis; interacts with positions 34 and 35 of the tRNATyr anticodon; mutations in human ortholog YARS are associated with Charcot-Marie-Tooth (CMT) neuropathies; human ortholog YARS functionally complements the heat sensitivity of a ts allele; protein abundance increases in response to DNA replication stress	Tyrosine--tRNA ligase, cytoplasmic (EC 6.1.1.1) (Tyrosyl-tRNA synthetase) (TyrRS)	P36421	CNAG_00143		Phosphoribosylaminoimidazolesuccinocarboxamide synthase
AMB	YPL057C	-0.304275	0.000580565	SUR1	Mannosylinositol phosphorylceramide (MIPC) synthase catalytic subunit; forms a complex with regulatory subunit Csg2p; function in sphingolipid biosynthesis is overlapping with that of Csh1p; SUR1 has a paralog, CSH1, that arose from the whole genome duplication	Mannosyl phosphorylinositol ceramide synthase SUR1 (EC 2.4.-.-)	P33300	CNAG_07873		MIPC synthase
AMB	YOR114W	0.617418	0.000580565		Putative protein of unknown function; null mutant is viable	Uncharacterized protein YOR114W	Q12219
AMB	YER088C	-0.451654	0.000580565	DOT6	Protein involved in rRNA and ribosome biogenesis; activated in stochastic pulses of nuclear localization; binds polymerase A and C motif; subunit of the RPD3L histone deacetylase complex; has chromatin specific SANT domain; involved in telomeric gene silencing and filamentation; relative distribution to the nucleus increases upon DNA replication stress	Transcriptional regulatory protein DOT6 (Disrupter of telomere silencing protein 6) (PAC-binding factor 2)	P40059
AMB	YOR228C	0.600498	0.000580565	MCP1	Mitochondrial protein of unknown function involved in lipid homeostasis; integral membrane protein that localizes to the mitochondrial outer membrane; involved in mitochondrial morphology; interacts genetically with MDM10, and other members of the ERMES complex; contains five predicted transmembrane domains	MDM10-complementing protein 1	Q12106
AMB	YGR023W	0.746877	0.000580565	MTL1	Putative plasma membrane sensor; involved in cell integrity signaling and stress response during glucose starvation and oxidative stress; has structural and functional similarity to Mid2p; MTL1 has a paralog, MID2, that arose from the whole genome duplication	Protein MTL1 (MID two-like protein 1)	P53214
AMB	YHR007C-A	0.796844	0.000582591		Putative protein of unknown function; identified by expression profiling and mass spectrometry; SWAT-GFP fusion protein localizes to the nucleus	Uncharacterized protein YHR007C-A	Q07074
AMB	YCL051W	0.352467	0.000589018	LRE1	Protein involved in control of cell wall structure and stress response; direct inhibitor of the nuclear Dbf2 related (NDR) kinase Cbk1p-Mob2p; overproduction confers resistance to cell-wall degrading enzymes; exhibits genetic interactions with genes involved in the cell wall integrity pathway; LRE1 has a paralog, HLR1, that arose from the whole genome duplication	Laminarase-resistance protein LRE1	P25579
AMB	YJR003C	-0.414893	0.000589018	MRX12	Protein that associates with mitochondrial ribosome; detected in highly purified mitochondria in high-throughput studies; predicted to be involved in ribosome biogenesis	MIOREX complex component 12 (Mitochondrial organization of gene expression protein 12)	P47084
AMB	YIL007C	0.455802	0.000589018	NAS2	Evolutionarily conserved 19S regulatory particle assembly-chaperone; involved in assembly of the base subcomplex of the 19S proteasomal regulatory particle (RP); non-essential gene; interacts with Rpn4p; protein abundance increases in response to DNA replication stress; ortholog of human p27	Probable 26S proteasome regulatory subunit p27 (Proteasome non-ATPase subunit 2)	P40555	CNAG_07353		26S proteasome non-ATPase regulatory subunit 9
AMB	YMR196W	0.601546	0.000589018		Putative protein of unknown function; green fluorescent protein (GFP)-fusion protein localizes to the cytoplasm; YMR196W is not an essential gene	Uncharacterized protein YMR196W	Q04336	CNAG_02079		Cytoplasmic protein
AMB	YDR184C	-1.17489	0.000590961	ATC1	Nuclear protein; possibly involved in regulation of cation stress responses and/or in the establishment of bipolar budding pattern; relative distribution to the nucleus decreases upon DNA replication stress	Protein ATC1/LIC4 (AIP3 complex protein 1) (Lithium comvertas protein 4)	Q04005
AMB	YGR244C	0.426991	0.00059122	LSC2	Beta subunit of succinyl-CoA ligase; succinyl-CoA ligase is a mitochondrial enzyme of the TCA cycle that catalyzes the nucleotide-dependent conversion of succinyl-CoA to succinate	Succinate--CoA ligase [ADP-forming] subunit beta, mitochondrial (EC 6.2.1.5) (Succinyl-CoA synthetase beta chain) (SCS-beta)	P53312	CNAG_00747		Succinate--CoA ligase [ADP-forming] subunit beta, mitochondrial (EC 6.2.1.5) (Succinyl-CoA synthetase beta chain) (SCS-beta)
AMB	YBL035C	-0.406958	0.000597544	POL12	B subunit of DNA polymerase alpha-primase complex; required for initiation of DNA replication during mitotic and premeiotic DNA synthesis; also functions in telomere capping and length regulation	DNA polymerase alpha subunit B (DNA polymerase I subunit B) (DNA polymerase alpha:primase complex p86 subunit) (Pol alpha-primase complex p86 subunit) (DNA polymerase-primase complex p74 subunit)	P38121	CNAG_06142		DNA polymerase alpha subunit B
AMB	YHR128W	-0.706615	0.000597544	FUR1	Uracil phosphoribosyltransferase; synthesizes UMP from uracil; involved in the pyrimidine salvage pathway	Uracil phosphoribosyltransferase (UPRTase) (EC 2.4.2.9) (UMP pyrophosphorylase)	P18562	CNAG_02337	FUR1	Uracil phosphoribosyltransferase
AMB	YHR128W	-0.706615	0.000597544	FUR1	Uracil phosphoribosyltransferase; synthesizes UMP from uracil; involved in the pyrimidine salvage pathway	Uracil phosphoribosyltransferase (UPRTase) (EC 2.4.2.9) (UMP pyrophosphorylase)	P18562	CNAG_02344		Uracil phosphoribosyltransferase
AMB	YHR128W	-0.706615	0.000597544	FUR1	Uracil phosphoribosyltransferase; synthesizes UMP from uracil; involved in the pyrimidine salvage pathway	Uracil phosphoribosyltransferase (UPRTase) (EC 2.4.2.9) (UMP pyrophosphorylase)	P18562	CNAG_03367	URK1	Uridine kinase (EC 2.7.1.48)
AMB	YGL078C	-0.943014	0.000597731	DBP3	RNA-Dependent ATPase, member of DExD/H-box family; involved in cleavage of site A3 within the ITS1 spacer during rRNA processing; not essential for growth, but deletion causes severe slow-growth phenotype	ATP-dependent RNA helicase DBP3 (EC 3.6.4.13) (DEAD box protein 3) (Helicase CA3)	P20447	CNAG_02502		ATP-dependent RNA helicase DBP3
AMB	YLR074C	-0.793766	0.000603894	BUD20	C2H2-type zinc finger protein required for ribosome assembly; shuttling factor which associates with pre-60S particles in the nucleus, accompanying them to the cytoplasm; cytoplasmic dissociation of Bud20p requires Drg1p; N-terminus harbors a nuclear localization signal (NLS) and a nuclear export signal (NES); cytoplasmic Bud20p is reimported by Kap123-dependent pathway; involved in bud-site sele…	Bud site selection protein 20	Q08004	CNAG_03055		Bud site selection protein 20
AMB	YHR194W	0.48028	0.000606021	MDM31	Mitochondrial protein that may have a role in phospholipid metabolism; inner membrane protein with similarity to Mdm32p; required for normal mitochondrial morphology and inheritance; interacts genetically with MMM1, MMM2, MDM10, MDM12, and MDM34	Mitochondrial distribution and morphology protein 31	P38880	CNAG_02679		Mitochondrial distribution and morphology protein 31
AMB	YOR206W	-0.7333	0.000615305	NOC2	Protein involved in ribosome biogenesis; forms a nucleolar complex with Mak21p that binds to 90S and 66S pre-ribosomes; forms a nuclear complex with Noc3p that binds to 66S pre-ribosomes; both complexes mediate intranuclear transport of ribosomal precursors; acts as part of a Mak21p-Noc2p-Rrp5p module that associates with nascent pre-rRNA during transcription and has a role in bigenesis of the la…	Nucleolar complex protein 2	P39744	CNAG_07878		Nucleolar complex protein 2
AMB	YLR206W	0.364643	0.000615305	ENT2	Epsin-like protein required for endocytosis and actin patch assembly; functionally redundant with Ent1p; contains clathrin-binding motif at C-terminus; ENT2 has a paralog, ENT1, that arose from the whole genome duplication	Epsin-2	Q05785	CNAG_02213		Epsin
AMB	YOR051C	-0.336211	0.000615305	ETT1	Nuclear protein that inhibits replication of Brome mosaic virus; S. cerevisiae is a model system for studying replication of positive-strand RNA viruses in their natural hosts; deletion increases stop codon readthrough	Enhancer of translation termination 1	Q08421
AMB	YMR192W	0.330681	0.000617049	GYL1	Putative GTPase activating protein (GAP) with a role in exocytosis; stimulates Gyp5p GAP activity on Ypt1p, colocalizes with Gyp5p at sites of polarized growth; interacts with Gyp5p, Rvs161p, and Rvs167p; involved in recruiting Rvs167p to the bud tip during polarized growth; increases in abundance and relocalizes from bud neck to cytoplasm upon DNA replication stress; GYL1 has a paralog, GYP5, th…	Probable GTPase-activating protein GYL1 (GYP5-like protein 1)	Q04322
AMB	YER054C	0.805988	0.000617049	GIP2	Putative regulatory subunit of protein phosphatase Glc7p; involved in glycogen metabolism; contains a conserved motif (GVNK motif) that is also found in Gac1p, Pig1p, and Pig2p; GIP2 has a paralog, PIG2, that arose from the whole genome duplication	GLC7-interacting protein 2	P40036
AMB	YDL153C	-1.04976	0.000617254	SAS10	Subunit of U3-containing Small Subunit (SSU) processome complex; involved in production of 18S rRNA and assembly of small ribosomal subunit; disrupts silencing when overproduced; mutant has increased aneuploidy tolerance; essential gene	Something about silencing protein 10 (U three protein 3) (U3 small nucleolar RNA-associated protein 3) (U3 snoRNA-associated protein 11)	Q12136	CNAG_06367		U3 small nucleolar RNA-associated protein 3
AMB	YCL059C	-0.985802	0.000617254	KRR1	Nucleolar protein required for rRNA synthesis and ribosomal assembly; required for the synthesis of 18S rRNA and for the assembly of 40S ribosomal subunit; essential gene	KRR1 small subunit processome component (KRR-R motif-containing protein 1) (Ribosomal RNA assembly protein KRR1)	P25586	CNAG_01437		KRR1 small subunit processome component (KRR-R motif-containing protein 1)
AMB	YHR019C	0.481403	0.000617254	DED81	Cytosolic asparaginyl-tRNA synthetase; required for protein synthesis, catalyzes the specific attachment of asparagine to its cognate tRNA	Asparagine--tRNA ligase, cytoplasmic (EC 6.1.1.22) (Asparaginyl-tRNA synthetase) (AsnRS)	P38707	CNAG_02418		Asparagine-tRNA ligase
AMB	YHR019C	0.481403	0.000617254	DED81	Cytosolic asparaginyl-tRNA synthetase; required for protein synthesis, catalyzes the specific attachment of asparagine to its cognate tRNA	Asparagine--tRNA ligase, cytoplasmic (EC 6.1.1.22) (Asparaginyl-tRNA synthetase) (AsnRS)	P38707	CNAG_07429		Asparagine-tRNA ligase
AMB	YNL115C	0.433116	0.000617629		Putative protein of unknown function; green fluorescent protein (GFP)-fusion protein localizes to mitochondria; YNL115C is not an essential gene	Uncharacterized vacuolar membrane protein YNL115C	P53925
AMB	YER170W	-0.417836	0.000617629	ADK2	Mitochondrial adenylate kinase; catalyzes the reversible synthesis of GTP and AMP from GDP and ADP; may serve as a back-up for synthesizing GTP or ADP depending on metabolic conditions; 3' sequence of ADK2 varies with strain background	GTP:AMP phosphotransferase, mitochondrial (EC 2.7.4.10) (Adenylate kinase 3) (AK 3)	P26364	CNAG_00877	ADK2	Adenylate kinase; Adenylate kinase; GTP:AMP phosphotransferase, mitochondrial (EC 2.7.4.10) (Adenylate kinase 3) (AK 3); GTP:AMP phosphotransferase, mitochondrial (EC 2.7.4.10) (Adenylate kinase 3) (AK 3)
AMB	YNL289W	-0.378403	0.000619468	PCL1	Cyclin, interacts with cyclin-dependent kinase Pho85p; member of the Pcl1,2-like subfamily, involved in the regulation of polarized growth and morphogenesis and progression through the cell cycle; is ubiquitinated by Dma1p; phosphorylation by Pho85p targets it for degradation; localizes to sites of polarized cell growth	PHO85 cyclin-1 (Cyclin HCS26) (G1/S-specific cyclin PCL1)	P24867	CNAG_03385	PCL103	G1/s-specific cyclin pcl1
AMB	YPL190C	-0.318153	0.000620944	NAB3	RNA-binding protein, subunit of Nrd1 complex (Nrd1p-Nab3p-Sen1p); complex interacts with exosome to mediate 3'-end formation of some mRNAs, snRNAs, snoRNAs, and CUTs; required for termination of non-poly(A) transcripts and efficient splicing; Nrd1-Nab3 pathway appears to have a role in rapid suppression of some genes when cells are shifted to poor growth conditions, indicating role for Nrd1-Nab3 …	Nuclear polyadenylated RNA-binding protein 3	P38996
AMB	YDR444W	-0.449999	0.000622408		Putative hydrolase acting on ester bonds	Putative lipase YDR444W (EC 3.1.-.-)	Q04093
AMB	YLR380W	-0.289948	0.000624517	CSR1	Phosphatidylinositol transfer protein; has a potential role in regulating lipid and fatty acid metabolism under heme-depleted conditions; interacts specifically with thioredoxin peroxidase; may have a role in oxidative stress resistance; protein abundance increases in response to DNA replication stress	Phosphatidylinositol transfer protein CSR1 (CHS5 SPA2 rescue protein 1) (SEC14 homolog protein 2)	Q06705
AMB	YER110C	-0.865396	0.00062959	KAP123	Karyopherin beta; mediates nuclear import of ribosomal proteins prior to assembly into ribosomes and import of histones H3 and H4; localizes to the nuclear pore, nucleus, and cytoplasm; exhibits genetic interactions with RAI1	Importin subunit beta-4 (Importin-123) (Karyopherin subunit beta-4) (Karyopherin-123) (Ran-binding protein YRB4)	P40069	CNAG_05884	KAP123	Importin beta-4 subunit
AMB	YGR145W	-1.11683	0.000630325	ENP2	Component of the SSU; required for pre-18S rRNA processing, biogenesis of the small ribosomal subunit; interacts with U3 snoRNA, Mpp10p and Bfr2p; contains WD repeats, and has homology to Spb1p	Ribosome biogenesis protein ENP2 (Essential nuclear protein 2)	P48234	CNAG_04062		Ribosome biogenesis protein ENP2
AMB	YFL030W	0.452956	0.000633343	AGX1	Alanine:glyoxylate aminotransferase (AGT); catalyzes the synthesis of glycine from glyoxylate, which is one of three pathways for glycine biosynthesis in yeast; similar to mammalian and plant alanine:glyoxylate aminotransferases; human homolog AGXT complements yeast null mutant	Alanine--glyoxylate aminotransferase 1 (EC 2.6.1.44)	P43567	CNAG_07808		Alanine-glyoxylate transaminase/serine-glyoxylate transaminase/serine-pyruvate transaminase
AMB	YDR234W	0.740238	0.000638434	LYS4	Homoaconitase; catalyzes the conversion of homocitrate to homoisocitrate, which is a step in the lysine biosynthesis pathway	Homoaconitase, mitochondrial (EC 4.2.1.36) (Homoaconitate hydratase)	P49367	CNAG_00237		3-isopropylmalate dehydratase (EC 4.2.1.33) (Alpha-IPM isomerase) (Isopropylmalate isomerase)
AMB	YDR234W	0.740238	0.000638434	LYS4	Homoaconitase; catalyzes the conversion of homocitrate to homoisocitrate, which is a step in the lysine biosynthesis pathway	Homoaconitase, mitochondrial (EC 4.2.1.36) (Homoaconitate hydratase)	P49367	CNAG_02565		Homoaconitase, mitochondrial (EC 4.2.1.36) (Homoaconitate hydratase)
AMB	YMR130W	-0.353319	0.000638434		Putative protein of unknown function; YMR130W is not an essential gene	Uncharacterized protein YMR130W	Q04223	CNAG_06173		Uncharacterized protein
AMB	YBL039C	-1.18082	0.000647262	URA7	Major CTP synthase isozyme (see also URA8); catalyzes the ATP-dependent transfer of the amide nitrogen from glutamine to UTP, forming CTP, the final step in de novo biosynthesis of pyrimidines; involved in phospholipid biosynthesis; capable of forming cytoplasmic filaments termed cytoophidium, especially during conditions of glucose depletion; URA7 has a paralog, URA8, that arose from the whole g…	CTP synthase 1 (EC 6.3.4.2) (CTP synthetase 1) (UTP--ammonia ligase 1)	P28274	CNAG_07502		CTP synthase (EC 6.3.4.2) (UTP--ammonia ligase)
AMB	YJR011C	-0.639278	0.000647262		Putative protein of unknown function; GFP-fusion protein expression is induced in response to the DNA-damaging agent MMS	Uncharacterized protein YJR011C	P47086
AMB	YGL233W	0.330825	0.000649014	SEC15	Essential 113 kDa subunit of the exocyst complex; the exocyst mediates polarized targeting and tethering of post-Golgi secretory vesicles to active sites of exocytosis prior to SNARE-mediated fusion; interacts with and functions as a downstream effector of active, GTP-bound Sec4p, a Rab family GTPase	Exocyst complex component SEC15	P22224	CNAG_00253		Exocyst complex component SEC15
AMB	YDL019C	0.420345	0.000649923	OSH2	Member of an oxysterol-binding protein family with seven members; in S. cerevisiae, family members have overlapping, redundant functions in sterol metabolism and collectively perform a function essential for viability; contains FFAT motif; interacts with ER anchor Scs2p at patches at the plasma membrane and at the nuclear envelope; regulated by sterol binding; OSH2 has a paralog, SWH1, that arose…	Oxysterol-binding protein homolog 2	Q12451	CNAG_04151		Oxysterol-binding protein
AMB	YEL042W	-0.363632	0.000651324	GDA1	Guanosine diphosphatase located in the Golgi; involved in the transport of GDP-mannose into the Golgi lumen, converting GDP to GMP after mannose is transferred to substrates; null mutants are defective in sporulation and pre-meiotic S phase entry; orthologous to human ENTPD6, a meiosis-associated non-obstructive azoospermia (NOA) related gene identified in GWAS studies	Guanosine-diphosphatase (GDPase) (EC 3.6.1.42)	P32621	CNAG_03996		Guanosine-diphosphatase
AMB	YNL061W	-0.882864	0.000660544	NOP2	rRNA m5C methyltransferase; methylates cytosine at position 2870 of 25S rRNA; has an essential function independent of rRNA methylation; contains seven beta-strand methyltransferase motif; essential for processing and maturation of 27S pre-rRNA and large ribosomal subunit biogenesis; localized to the nucleolus; constituent of 66S pre-ribosomal particles; rRNA methylation defect and lethality are …	25S rRNA (cytosine(2870)-C(5))-methyltransferase (EC 2.1.1.310) (Nucleolar protein 2)	P40991	CNAG_03724		Ribosomal RNA methyltransferase Nop2
AMB	YER046W	0.447586	0.000660544	SPO73	Meiosis-specific protein required for prospore membrane morphogenesis; required for the proper shape of the prospore membrane (PSM) and for spore wall formation; functions cooperatively with SPO71 in PSM elongation; physically interacts with Spo71p; genetically antagonistic to SPO1, similar to SPO71; localizes to the PSM; required for spore wall formation during sporulation; dispensable for both …	Sporulation-specific protein 73	P40031	CNAG_07350		Uncharacterized protein
AMB	YBR255W	0.350683	0.000667514	MTC4	Protein of unknown function; required for normal growth rate at 15 degrees C; green fluorescent protein (GFP)-fusion protein localizes to the cytoplasm in a punctate pattern; mtc4 is synthetically sick with cdc13-1	Maintenance of telomere capping protein 4	P38335
AMB	YEL011W	0.818638	0.000672023	GLC3	Glycogen branching enzyme, involved in glycogen accumulation; green fluorescent protein (GFP)-fusion protein localizes to the cytoplasm in a punctate pattern; relocalizes from nucleus to cytoplasmic foci upon DNA replication stress; glycogen accumulation defect of the null mutant is functionally complemented by human GBE1, which is associated with glycogen storage disease	1,4-alpha-glucan-branching enzyme (EC 2.4.1.18) (Glycogen-branching enzyme)	P32775	CNAG_00393		1,4-alpha-glucan-branching enzyme
AMB	YIL008W	-0.594251	0.000682145	URM1	Ubiquitin-like protein involved in thiolation of cytoplasmic tRNAs; receives sulfur from the E1-like enzyme Uba4p and transfers it to tRNA; also functions as a protein tag with roles in nutrient sensing and oxidative stress response	Ubiquitin-related modifier 1	P40554	CNAG_05086	URM1	Ubiquitin-related modifier 1
AMB	YPL083C	-0.524581	0.000684932	SEN54	Subunit of the tRNA splicing endonuclease; tRNA splicing endonuclease (Sen complex) is composed of Sen2p, Sen15p, Sen34p, and Sen54p; Sen complex also cleaves the CBP1 mRNA at the mitochondrial surface	tRNA-splicing endonuclease subunit SEN54 (Splicing endonuclease of 54 kDa) (tRNA-intron endonuclease SEN54)	Q02825	CNAG_02564		tRNA-splicing endonuclease subunit Sen54
AMB	YLR347C	-0.456703	0.000695288	KAP95	Karyopherin beta; forms a complex with Srp1p/Kap60p; interacts with nucleoporins to mediate nuclear import of NLS-containing cargo proteins via the nuclear pore complex; regulates PC biosynthesis; GDP-to-GTP exchange factor for Gsp1p	Importin subunit beta-1 (Importin-95) (Karyopherin subunit beta-1) (Karyopherin-95)	Q06142	CNAG_00988		Importin subunit beta-1
AMB	YMR199W	-0.384403	0.000695288	CLN1	G1 cyclin involved in regulation of the cell cycle; activates Cdc28p kinase to promote the G1 to S phase transition; late G1 specific expression depends on transcription factor complexes, MBF (Swi6p-Mbp1p) and SBF (Swi6p-Swi4p); CLN1 has a paralog, CLN2, that arose from the whole genome duplication; cell cycle arrest phenotype of the cln1 cln2 cln3 triple null mutant is complemented by any of hum…	G1/S-specific cyclin CLN1	P20437
AMB	YDL036C	-0.50869	0.000695288	PUS9	Mitochondrial tRNA:pseudouridine synthase; catalyzes the formation of pseudouridine at position 32 in mitochondrial tRNAs; contains an N-terminal mitochondrial targeting sequence; PUS9 has a paralog, RIB2, that arose from the whole genome duplication	tRNA pseudouridine(32) synthase, mitochondrial (EC 5.4.99.28) (tRNA pseudouridine synthase 9) (tRNA pseudouridylate synthase 9) (tRNA-uridine isomerase 9)	Q12069	CNAG_01123		DRAP deaminase
AMB	YGL209W	-0.673239	0.000695288	MIG2	Zinc finger transcriptional repressor; cooperates with Mig1p in glucose-induced gene repression; under low glucose conditions relocalizes to mitochondrion, where it interacts with Ups1p, antagonizes mitochondrial fission factor Dnm1p, indicative of a role in mitochondrial fusion or regulating morphology; regulates filamentous growth in response to glucose depletion; activated in stochastic pulses…	Regulatory protein MIG2	P53035
AMB	YBR128C	0.443415	0.000695288	ATG14	Autophagy-specific subunit of phosphatidylinositol 3-kinase complex I; Atg14p targets complex I to the phagophore assembly site (PAS); required for localizing additional ATG proteins to the PAS; required for overflow degradation of misfolded proteins when ERAD is saturated; homolog of human Barkor; other members are Vps34, Vps15, and Vps30p	Autophagy-related protein 14 (Cytoplasm to vacuole targeting protein 12)	P38270
AMB	YER082C	-0.694805	0.000698777	UTP7	Nucleolar protein; component of the small subunit (SSU) processome containing the U3 snoRNA that is involved in processing of pre-18S rRNA	U3 small nucleolar RNA-associated protein 7 (U3 snoRNA-associated protein 7) (U three protein 7)	P40055	CNAG_06748		U3 small nucleolar RNA-associated protein 7
AMB	YER082C	-0.694805	0.000698777	UTP7	Nucleolar protein; component of the small subunit (SSU) processome containing the U3 snoRNA that is involved in processing of pre-18S rRNA	U3 small nucleolar RNA-associated protein 7 (U3 snoRNA-associated protein 7) (U three protein 7)	P40055	CNAG_07466
AMB	YPR112C	-1.12134	0.000701149	MRD1	Essential conserved small ribosomal subunit (40s) synthesis factor; component of the 90S preribosome; required for production of 18S rRNA and small ribosomal subunit; contains five consensus RNA-binding domains and binds to the pre-rRNA at two sites within the 18S region	Multiple RNA-binding domain-containing protein 1	Q06106	CNAG_03001		Multiple RNA-binding domain-containing protein 1
AMB	YHL010C	0.338137	0.000701164	ETP1	Protein of unknown function required for growth on ethanol; contains a zinc finger region and has homology to human BRAP2, which is a cytoplasmic protein that binds nuclear localization sequences	RING finger protein ETP1 (BRAP2 homolog) (Ethanol tolerance protein 1)	P38748	CNAG_03149	LIV9	BRCA1-associated protein
AMB	YMR290C	-1.02574	0.000711465	HAS1	ATP-dependent RNA helicase; involved in the biogenesis of 40S and 60S ribosome subunits; localizes to both the nuclear periphery and nucleolus; highly enriched in nuclear pore complex fractions; constituent of 66S pre-ribosomal particles	ATP-dependent RNA helicase HAS1 (EC 3.6.4.13) (Helicase associated with SET1 protein 1)	Q03532	CNAG_03603		RNA helicase (EC 3.6.4.13)
AMB	YMR302C	0.310112	0.000716177	YME2	Integral inner mitochondrial membrane protein; role in maintaining mitochondrial nucleoid structure and number; mutants exhibit an increased rate of mitochondrial DNA escape; shows some sequence similarity to exonucleases	Mitochondrial escape protein 2 (Protein RNA12)	P32843	CNAG_04070		Exonuclease
AMB	YNL023C	-0.5371	0.000716177	FAP1	Protein that binds to Fpr1p; confers rapamycin resistance by competing with rapamycin for Fpr1p binding; accumulates in the nucleus upon treatment of cells with rapamycin; has similarity to D. melanogaster shuttle craft and human NFX1	FKBP12-associated protein 1	P53971	CNAG_07506	FAP1	Transcriptional repressor NF-X1
AMB	YBL076C	0.438128	0.000716177	ILS1	Cytoplasmic isoleucine-tRNA synthetase; target of the G1-specific inhibitor reveromycin A	Isoleucine--tRNA ligase, cytoplasmic (EC 6.1.1.5) (Isoleucyl-tRNA synthetase) (IleRS)	P09436	CNAG_00238		Isoleucine-tRNA ligase
AMB	YBL076C	0.438128	0.000716177	ILS1	Cytoplasmic isoleucine-tRNA synthetase; target of the G1-specific inhibitor reveromycin A	Isoleucine--tRNA ligase, cytoplasmic (EC 6.1.1.5) (Isoleucyl-tRNA synthetase) (IleRS)	P09436	CNAG_06441		Isoleucine-tRNA ligase
AMB	YKR079C	-0.604201	0.000716177	TRZ1	tRNA 3'-end processing endonuclease tRNase Z; also localized to mitochondria and interacts genetically with Rex2 exonuclease; homolog of the human candidate prostate cancer susceptibility gene ELAC2	Ribonuclease Z (RNase Z) (EC 3.1.26.11) (tRNA 3 endonuclease) (tRNase Z)	P36159	CNAG_02210		Ribonuclease Z
AMB	YKR079C	-0.604201	0.000716177	TRZ1	tRNA 3'-end processing endonuclease tRNase Z; also localized to mitochondria and interacts genetically with Rex2 exonuclease; homolog of the human candidate prostate cancer susceptibility gene ELAC2	Ribonuclease Z (RNase Z) (EC 3.1.26.11) (tRNA 3 endonuclease) (tRNase Z)	P36159	CNAG_05975		Ribonuclease Z
AMB	YNL007C	-0.358012	0.000716938	SIS1	Type II HSP40 co-chaperone that interacts with the HSP70 protein Ssa1p; shuttles between cytosol and nucleus; mediates delivery of misfolded proteins into the nucleus for degradation; involved in proteasomal degradation of misfolded cytosolic proteins; protein abundance increases in response to DNA replication stress; polyQ aggregates sequester Sis1p and interfere with clearance of misfolded prot…	Protein SIS1	P25294	CNAG_06106		Chaperone regulator
AMB	YCL054W	-0.935471	0.000724246	SPB1	AdoMet-dependent methyltransferase; involved in rRNA processing and 60S ribosomal subunit maturation; methylates G2922 in the tRNA docking site of the large subunit rRNA and in the absence of snR52, U2921; suppressor of PAB1 mutants	27S pre-rRNA (guanosine(2922)-2'-O)-methyltransferase (EC 2.1.1.167) (2'-O-ribose RNA methyltransferase SPB1) (AdoMet-dependent rRNA methyltransferase SPB1) (S-adenosyl-L-methionine-dependent methyltransferase) (Suppressor of PAB1 protein 1)	P25582	CNAG_03762	SPB1	AdoMet-dependent rRNA methyltransferase SPB1 (EC 2.1.1.-) (2'-O-ribose RNA methyltransferase) (S-adenosyl-L-methionine-dependent methyltransferase)
AMB	YFR052C-A	0.753487	0.000725368		Dubious open reading frame; unlikely to encode a functional protein, based on available experimental and comparative sequence data; overlaps ORF HXK1/YFR053C
AMB	YOL007C	-0.410175	0.000725368	CSI2	Protein of unknown function; green fluorescent protein (GFP)- fusion protein localizes to the mother side of the bud neck and the vacuole; YOL007C is not an essential gene	Chitin synthase 3 complex protein CSI2	Q08054
AMB	YJR061W	0.395623	0.000733018		Putative protein of unknown function; non-essential gene; transcription repressed by Rm101p; YJR061W has a paralog, MNN4, that arose from the whole genome duplication	Uncharacterized protein YJR061W	P40355
AMB	YOR028C	1.09997	0.000734742	CIN5	Basic leucine zipper (bZIP) transcription factor of the yAP-1 family; physically interacts with the Tup1-Cyc8 complex and recruits Tup1p to its targets; mediates pleiotropic drug resistance and salt tolerance; nuclearly localized under oxidative stress and sequestered in the cytoplasm by Lot6p under reducing conditions; CIN5 has a paralog, YAP6, that arose from the whole genome duplication	AP-1-like transcription factor YAP4 (Chromosome instability protein 5) (Transcription activator CIN5)	P40917
AMB	YDR449C	-0.893907	0.000736079	UTP6	Nucleolar protein; component of the small subunit (SSU) processome containing the U3 snoRNA that is involved in processing of pre-18S rRNA	U3 small nucleolar RNA-associated protein 6 (U3 snoRNA-associated protein 6) (U three protein 6)	Q02354	CNAG_04044		U3 small nucleolar RNA-associated protein 6
AMB	YPL267W	-0.391793	0.000736079	ACM1	Pseudosubstrate inhibitor of the APC/C; suppresses APC/C [Cdh1]-mediated proteolysis of mitotic cyclins; associates with Cdh1p, Bmh1p and Bmh2p; cell cycle regulated protein; the anaphase-promoting complex/cyclosome is also known as APC/C	APC/C-CDH1 modulator 1	Q08981
AMB	YJR115W	1.15895	0.000740955		Putative protein of unknown function; YJR115W has a paralog, ECM13, that arose from the whole genome duplication	Uncharacterized protein YJR115W	P47152
AMB	YFR030W	0.395989	0.000741447	MET10	Subunit alpha of assimilatory sulfite reductase; complex converts sulfite into sulfide	Sulfite reductase [NADPH] flavoprotein component (EC 1.8.1.2)	P39692	CNAG_03168		Sulfite reductase (NADPH) flavoprotein alpha-component
AMB	YMR296C	-0.310503	0.00074212	LCB1	Component of serine palmitoyltransferase; responsible along with Lcb2p for the first committed step in sphingolipid synthesis, which is the condensation of serine with palmitoyl-CoA to form 3-ketosphinganine	Serine palmitoyltransferase 1 (SPT 1) (SPT1) (EC 2.3.1.50) (Long chain base biosynthesis protein 1)	P25045	CNAG_00742		Serine palmitoyltransferase
AMB	YBR009C	-0.416272	0.000750672	HHF1	Histone H4; core histone protein required for chromatin assembly and chromosome function; one of two identical histone proteins (see also HHF2); contributes to telomeric silencing; N-terminal domain involved in maintaining genomic integrity	Histone H4	P02309	CNAG_01648	H4	Histone H4
AMB	YBR009C	-0.416272	0.000750672	HHF1	Histone H4; core histone protein required for chromatin assembly and chromosome function; one of two identical histone proteins (see also HHF2); contributes to telomeric silencing; N-terminal domain involved in maintaining genomic integrity	Histone H4	P02309	CNAG_07807		Histone H4
AMB	YHR092C	-0.741093	0.000754408	HXT4	High-affinity glucose transporter; member of the major facilitator superfamily, expression is induced by low levels of glucose and repressed by high levels of glucose; HXT4 has a paralog, HXT7, that arose from the whole genome duplication	Low-affinity glucose transporter HXT4 (Low-affinity glucose transporter LGT1)	P32467	CNAG_03438	HXT1	Hexose transporter
AMB	YHR092C	-0.741093	0.000754408	HXT4	High-affinity glucose transporter; member of the major facilitator superfamily, expression is induced by low levels of glucose and repressed by high levels of glucose; HXT4 has a paralog, HXT7, that arose from the whole genome duplication	Low-affinity glucose transporter HXT4 (Low-affinity glucose transporter LGT1)	P32467	CNAG_03772	HXS1	Glucose transporter
AMB	YHR092C	-0.741093	0.000754408	HXT4	High-affinity glucose transporter; member of the major facilitator superfamily, expression is induced by low levels of glucose and repressed by high levels of glucose; HXT4 has a paralog, HXT7, that arose from the whole genome duplication	Low-affinity glucose transporter HXT4 (Low-affinity glucose transporter LGT1)	P32467	CNAG_04920
AMB	YHR092C	-0.741093	0.000754408	HXT4	High-affinity glucose transporter; member of the major facilitator superfamily, expression is induced by low levels of glucose and repressed by high levels of glucose; HXT4 has a paralog, HXT7, that arose from the whole genome duplication	Low-affinity glucose transporter HXT4 (Low-affinity glucose transporter LGT1)	P32467	CNAG_04931	HXS2	Uncharacterized protein
AMB	YHR092C	-0.741093	0.000754408	HXT4	High-affinity glucose transporter; member of the major facilitator superfamily, expression is induced by low levels of glucose and repressed by high levels of glucose; HXT4 has a paralog, HXT7, that arose from the whole genome duplication	Low-affinity glucose transporter HXT4 (Low-affinity glucose transporter LGT1)	P32467	CNAG_05324		Sugar transporter
AMB	YHR092C	-0.741093	0.000754408	HXT4	High-affinity glucose transporter; member of the major facilitator superfamily, expression is induced by low levels of glucose and repressed by high levels of glucose; HXT4 has a paralog, HXT7, that arose from the whole genome duplication	Low-affinity glucose transporter HXT4 (Low-affinity glucose transporter LGT1)	P32467	CNAG_05387		Galactose transporter
AMB	YHR092C	-0.741093	0.000754408	HXT4	High-affinity glucose transporter; member of the major facilitator superfamily, expression is induced by low levels of glucose and repressed by high levels of glucose; HXT4 has a paralog, HXT7, that arose from the whole genome duplication	Low-affinity glucose transporter HXT4 (Low-affinity glucose transporter LGT1)	P32467	CNAG_06290	HXT2	High-affinity glucose transporter SNF3
AMB	YHR092C	-0.741093	0.000754408	HXT4	High-affinity glucose transporter; member of the major facilitator superfamily, expression is induced by low levels of glucose and repressed by high levels of glucose; HXT4 has a paralog, HXT7, that arose from the whole genome duplication	Low-affinity glucose transporter HXT4 (Low-affinity glucose transporter LGT1)	P32467	CNAG_06521		Uncharacterized protein
AMB	YCR021C	-0.511991	0.00076373	HSP30	Negative regulator of the H(+)-ATPase Pma1p; stress-responsive protein; hydrophobic plasma membrane localized; induced by heat shock, ethanol treatment, weak organic acid, glucose limitation, and entry into stationary phase	30 kDa heat shock protein	P25619	CNAG_03572	OPS1	Opsin 1
AMB	YLR266C	0.30081	0.000765675	PDR8	Transcription factor; targets include ATP-binding cassette (ABC) transporters, major facilitator superfamily transporters, and other genes involved in the pleiotropic drug resistance (PDR) phenomenon; PDR8 has a paralog, YRR1, that arose from the whole genome duplication	Transcription factor PDR8 (Pleiotropic drug resistance protein 8)	Q06149
AMB	YGR086C	0.549357	0.000772612	PIL1	Eisosome core component; eisosomes are large immobile cell cortex structures associated with endocytosis; detected in phosphorylated state in mitochondria; phosphorylated on Thr233 upon Pkc1p hyperactivation in a Slt2p MAPK-dependent fashion; null mutant shows activation of Pkc1p/Ypk1p stress resistance pathways; member of BAR domain family; protein increases in abundance and relocalizes from pla…	Sphingolipid long chain base-responsive protein PIL1	P53252
AMB	YLR251W	0.406821	0.000772612	SYM1	Protein required for ethanol metabolism; induced by heat shock and localized to the inner mitochondrial membrane; homologous to mammalian peroxisomal membrane protein Mpv17; human homolog MPV17 is implicated in hepatocerebral mtDNA depletion syndromes (MDDS), and complements yeast null mutant	Protein SYM1 (Stress-inducible yeast MPV17 protein 1)	Q06563	CNAG_00707		Protein SYM1
AMB	YLR251W	0.406821	0.000772612	SYM1	Protein required for ethanol metabolism; induced by heat shock and localized to the inner mitochondrial membrane; homologous to mammalian peroxisomal membrane protein Mpv17; human homolog MPV17 is implicated in hepatocerebral mtDNA depletion syndromes (MDDS), and complements yeast null mutant	Protein SYM1 (Stress-inducible yeast MPV17 protein 1)	Q06563	CNAG_05045		Uncharacterized protein
AMB	YIL091C	-0.809072	0.000772612	UTP25	Nucleolar protein; required for 35S pre-RNA processing and 40S ribosomal subunit biogenesis	U3 small nucleolar RNA-associated protein 25 (U3 snoRNA-associated protein 25) (U three protein 25)	P40498	CNAG_07735		U3 small nucleolar RNA-associated protein 25 (U3 snoRNA-associated protein 25)
AMB	YMR010W	-0.331294	0.000776845	ANY1	Putative protein of unknown function; null allele suppresses the lethality of neo1 and dop1 null alleles, as well as the growth defect of a mon2 null allele, and the cold sensitivity of a drs2 null; proposed function as a phospholipid scramblase that reduces membrane asymmetry; PQ loop family member; localizes to the cytoplasm and endoplasmic reticulum in HTP studies; non-essential gene	Uncharacterized membrane protein YMR010W	Q03687	CNAG_01324		Uncharacterized protein
AMB	YHR170W	-0.950768	0.000781019	NMD3	Protein involved in nuclear export of the large ribosomal subunit; acts as a Crm1p-dependent adapter protein for export of nascent ribosomal subunits through the nuclear pore complex	60S ribosomal export protein NMD3 (Nonsense-mediated mRNA decay protein 3)	P38861	CNAG_02672		60S ribosomal export protein NMD3
AMB	YBR214W	0.627326	0.000781912	SDS24	Protein involved in cell separation during budding; one of two S. cerevisiae homologs (Sds23p and Sds24p) of the S. pombe Sds23 protein, which is implicated in APC/cyclosome regulation; may play an indirect role in fluid-phase endocytosis; protein abundance increases in response to DNA replication stress; SDS24 has a paralog, SDS23, that arose from the whole genome duplication	Protein SDS24	P38314
AMB	YIL101C	0.702303	0.000785459	XBP1	Transcriptional repressor; binds promoter sequences of cyclin genes, CYS3, and SMF2; not expressed during log phase of growth, but induced by stress or starvation during mitosis, and late in meiosis; represses 15% of all yeast genes as cells transition to quiescence; important for maintaining G1 arrest and for longevity of quiescent cells; member of Swi4p/Mbp1p family; phosphorylated by Cdc28p; r…	Transcriptional repressor XBP1 (XhoI site-binding protein 1)	P40489
AMB	YKL163W	0.443584	0.000785459	PIR3	O-glycosylated covalently-bound cell wall protein; required for cell wall stability; expression is cell cycle regulated, peaking in M/G1 and also subject to regulation by the cell integrity pathway; coding sequence contains length polymorphisms in different strains; PIR3 has a paralog, HSP150, that arose from the whole genome duplication	Cell wall mannoprotein PIR3 (Covalently-linked cell wall protein 8) (Protein with internal repeats 3)	Q03180
AMB	YGL029W	-1.1322	0.000785459	CGR1	Protein involved in nucleolar integrity and processing of pre-rRNA; has a role in processing rRNA for the 60S ribosome subunit; transcript is induced in response to cytotoxic stress but not genotoxic stress; relocalizes from nucleus to nucleolus upon DNA replication stress	rRNA-processing protein CGR1 (Coiled-coil growth-regulated protein 1)	P53188	CNAG_02412		rRNA-processing protein
AMB	YLR270W	0.491323	0.000785471	DCS1	Non-essential hydrolase involved in mRNA decapping; activates Xrn1p; may function in a feedback mechanism to regulate deadenylation, contains pyrophosphatase activity and a HIT (histidine triad) motif; acts as inhibitor of neutral trehalase Nth1p; required for growth on glycerol medium; protein abundance increases in response to DNA replication stress; DCS1 has a paralog, DCS2, that arose from th…	m7GpppX diphosphatase (EC 3.6.1.59) (DCS-1) (Hint-related 7meGMP-directed hydrolase 1) (Protein Dcs1p) (Scavenger mRNA-decapping enzyme DcpS)	Q06151	CNAG_06359		Scavenger mRNA-decapping enzyme DcpS
AMB	YKR101W	0.506315	0.000789051	SIR1	Protein involved in silencing at mating-type loci HML and HMR; recruitment to silent chromatin requires interactions with Orc1p and with Sir4p, through a common Sir1p domain; binds to centromeric chromatin	Regulatory protein SIR1 (Heterochromatin protein SIR1) (Silent information regulator 1)	P21691
AMB	YJR039W	0.468828	0.000789769		Putative protein of unknown function; the authentic, non-tagged protein is detected in highly purified mitochondria in high-throughput studies	Uncharacterized protein YJR039W	P47107
AMB	YHL047C	0.927712	0.000791288	ARN2	Transporter; member of the ARN family of transporters that specifically recognize siderophore-iron chelates; responsible for uptake of iron bound to the siderophore triacetylfusarinine C	Siderophore iron transporter ARN2 (Triacetylfusarinine C permease) (Triacetylfusarinine C transporter 1)	P38724	CNAG_00815	SIT1	MFS transporter, SIT family, siderophore-iron:H symporter
AMB	YHL047C	0.927712	0.000791288	ARN2	Transporter; member of the ARN family of transporters that specifically recognize siderophore-iron chelates; responsible for uptake of iron bound to the siderophore triacetylfusarinine C	Siderophore iron transporter ARN2 (Triacetylfusarinine C permease) (Triacetylfusarinine C transporter 1)	P38724	CNAG_07519		Uncharacterized protein
AMB	YNR014W	0.907883	0.000791288		Putative protein of unknown function; expression is cell-cycle regulated, Azf1p-dependent, and heat-inducible; YNR014W has a paralog, YMR206W, that arose from the whole genome duplication	Uncharacterized protein YNR014W	P53719
AMB	YJR070C	-0.86376	0.00079261	LIA1	Deoxyhypusine hydroxylase; HEAT-repeat containing metalloenzyme that catalyzes hypusine formation; binds to and is required for the modification of Hyp2p (eIF5A); complements S. pombe mmd1 mutants defective in mitochondrial positioning; protein abundance increases in response to DNA replication stress	Deoxyhypusine hydroxylase (DOHH) (EC 1.14.99.29) (Deoxyhypusine dioxygenase) (Deoxyhypusine monooxygenase) (Ligand of eIF5A protein 1)	P47120	CNAG_05085	LIA1	Deoxyhypusine hydroxylase (DOHH) (EC 1.14.99.29) (Deoxyhypusine dioxygenase) (Deoxyhypusine monooxygenase)
AMB	YLR244C	-0.379713	0.000794876	MAP1	Methionine aminopeptidase; catalyzes the cotranslational removal of N-terminal methionine from nascent polypeptides; function is partially redundant with that of Map2p	Methionine aminopeptidase 1 (MAP 1) (MetAP 1) (EC 3.4.11.18) (Peptidase M 1)	Q01662	CNAG_03926	MAP1	Methionine aminopeptidase (EC 3.4.11.18)
AMB	YKR099W	0.584933	0.000797326	BAS1	Myb-related transcription factor; involved in regulating basal and induced expression of genes of the purine and histidine biosynthesis pathways; also involved in regulation of meiotic recombination at specific genes	Myb-like DNA-binding protein BAS1	P22035
AMB	YDL180W	0.336003	0.000797326		Putative protein of unknown function; green fluorescent protein (GFP)-fusion protein localizes to the vacuole	Uncharacterized membrane protein YDL180W	Q12301
AMB	YBR022W	-0.47241	0.000808851	POA1	Phosphatase that is highly specific for ADP-ribose 1''-phosphate; a tRNA splicing metabolite; may have a role in regulation of tRNA splicing	ADP-ribose 1''-phosphate phosphatase (EC 3.1.3.84) (EC 3.2.2.-) ([Protein ADP-ribosylglutamate] hydrolase)	P38218
AMB	YHR089C	-0.690338	0.000808851	GAR1	Protein component of the H/ACA snoRNP pseudouridylase complex; involved in the modification and cleavage of the 18S pre-rRNA	H/ACA ribonucleoprotein complex subunit GAR1 (snoRNP protein GAR1)	P28007	CNAG_04259		H/ACA ribonucleoprotein complex subunit
AMB	YNL270C	0.703388	0.000808851	ALP1	Arginine transporter; expression is normally very low and it is unclear what conditions would induce significant expression; ALP1 has a paralog, CAN1, that arose from the whole genome duplication	Basic amino-acid permease	P38971	CNAG_02539		AAT family amino acid transporter
AMB	YNL270C	0.703388	0.000808851	ALP1	Arginine transporter; expression is normally very low and it is unclear what conditions would induce significant expression; ALP1 has a paralog, CAN1, that arose from the whole genome duplication	Basic amino-acid permease	P38971	CNAG_07902		AAT family amino acid transporter
AMB	YHR075C	0.515598	0.000808851	PPE1	Protein with carboxyl methyl esterase activity; may have a role in demethylation of the phosphoprotein phosphatase catalytic subunit; also identified as a small subunit mitochondrial ribosomal protein	Protein phosphatase methylesterase 1 (PME-1) (EC 3.1.1.89) (Yms2)	P38796	CNAG_04152		Protein phosphatase methylesterase 1 (PME-1) (EC 3.1.1.-)
AMB	YNL021W	-0.352438	0.000811341	HDA1	Putative catalytic subunit of a class II histone deacetylase complex; role in azole resistance via Hsp90p, and in the heat shock response; Hda1p interacts with the Hda2p-Hda3p subcomplex to form an active tetramer; deletion increases histone H2B, H3 and H4 acetylation; other members of the HDA1 histone deacetylase complex are Hda2p and Hda3p	Histone deacetylase HDA1 (EC 3.5.1.98)	P53973	CNAG_01563	CLR3	Histone deacetylase 6/10
AMB	YDR410C	-0.296608	0.000817984	STE14	Farnesyl cysteine-carboxyl methyltransferase; mediates the carboxyl methylation step during C-terminal CAAX motif processing of a-factor and RAS proteins in the endoplasmic reticulum, localizes to the ER membrane	Protein-S-isoprenylcysteine O-methyltransferase (EC 2.1.1.100) (Isoprenylcysteine carboxylmethyltransferase) (Prenylated protein carboxyl methyltransferase) (PPMT) (Prenylcysteine carboxyl methyltransferase) (pcCMT)	P32584	CNAG_01592		Protein-S-isoprenylcysteine O-methyltransferase (EC 2.1.1.100)
AMB	YNL074C	0.316396	0.000819114	MLF3	Serine-rich protein of unknown function; predicted to be palmitoylated; overproduction suppresses growth inhibition caused by exposure to immunosuppressant leflunomide; MLF3 has a paralog, VHS2, that arose from the whole genome duplication	Protein MLF3 (Multicopy suppressor of leflunomide sensitivity 3)	P32047
AMB	YEL055C	-0.573999	0.000819473	POL5	DNA Polymerase phi; has sequence similarity to the human MybBP1A and weak sequence similarity to B-type DNA polymerases, not required for chromosomal DNA replication; required for the synthesis of rRNA	rDNA transcriptional regulator POL5 (EC 2.7.7.7) (DNA polymerase V) (POL V) (DNA polymerase phi)	P39985	CNAG_01641		DNA polymerase phi subunit
AMB	YDR126W	0.5093	0.000820015	SWF1	Palmitoyltransferase that acts on transmembrane proteins; including the SNAREs Snc1p, Syn8p, Tlg1p and likely all SNAREs; contains an Asp-His-His-Cys-cysteine rich (DHHC-CRD) domain; may have a role in vacuole fusion	Palmitoyltransferase SWF1 (EC 2.3.1.225) (Spore wall formation protein 1)	Q04629
AMB	YHR187W	-0.460832	0.000822628	IKI1	Subunit of hexameric RecA-like ATPase Elp456 Elongator subcomplex; which is required for modification of wobble nucleosides in tRNA; iki1 mutations confer resistance to the K. lactis toxin zymocin	Elongator complex protein 5 (Gamma-toxin target 5) (HAT-associated protein 2) (Protein IKI1)	P38874
AMB	YHR197W	-0.919988	0.00082475	RIX1	Component of the Rix1 complex and possibly pre-replicative complexes; required for processing of ITS2 sequences from 35S pre-rRNA; component of the pre-60S ribosomal particle with the dynein-related AAA-type ATPase Mdn1p; required for pre-replicative complex (pre-RC) formation and maintenance during DNA replication licensing; relocalizes to the cytosol in response to hypoxia; essential gene	Pre-rRNA-processing protein RIX1 (Involved in processing IST2 protein 2) (Ribosomal export protein 1)	P38883
AMB	YGL099W	-0.565647	0.000835232	LSG1	Putative GTPase involved in 60S ribosomal subunit biogenesis; required for the release of Nmd3p from 60S subunits in the cytoplasm	Large subunit GTPase 1 (EC 3.6.1.-)	P53145	CNAG_01634		Large subunit GTPase 1
AMB	YOL164W	0.378324	0.000836003	BDS1	Bacterially-derived sulfatase; required for use of alkyl- and aryl-sulfates as sulfur sources	Alkyl/aryl-sulfatase BDS1 (EC 3.1.6.-) (Bacterially-derived sulfatase 1)	Q08347
AMB	YPL165C	0.526593	0.000841665	SET6	SET domain protein of unknown function; deletion heterozygote is sensitive to compounds that target ergosterol biosynthesis, may be involved in compound availability	Potential protein lysine methyltransferase SET6 (EC 2.1.1.-) (SET domain-containing protein 6)	Q12529
AMB	YCL047C	-0.40171	0.000841665	POF1	Nicotinamide mononucleotide-specific adenylyltransferase (NMNAT); catalyzes the conversion of nicotinamide mononucleotide (NMN) to nicotinamide adenine dinucleotide (NAD+); role in the nicotinamide riboside (NR) salvage pathway of NAD+ biosynthesis; involved in NR and NAD+ homeostasis; ATPase involved in protein quality control and filamentation pathways; interacts physically with Kss1p and suppr…	Nicotinamide mononucleotide adenylyltransferase (NMN adenylyltransferase) (NMNAT) (EC 2.7.7.1) (NMN-specific adenylyltransferase) (Promoter of filamentation protein 1)	P25576	CNAG_02425		Uncharacterized protein
AMB	YLR262C-A	-0.697034	0.000841971	TMA7	Protein of unknown that associates with ribosomes; null mutant exhibits translation defects, altered polyribosome profiles, and resistance to the translation inhibitor anisomcyin; protein abundance increases in response to DNA replication stress	Translation machinery-associated protein 7	Q3E764	CNAG_06930		Uncharacterized protein
AMB	YDL166C	-0.404887	0.000847684	FAP7	Essential NTPase required for small ribosome subunit synthesis; mediates processing of the 20S pre-rRNA at site D in the cytoplasm but associates only transiently with 43S preribosomes via Rps14p; complex with Rps14 is conserved between humans, yeast, and arches; may be the endonuclease for site D; depletion leads to accumulation of pre-40S ribosomes in 80S-like ribosomes; human TAF9 functionally…	Adenylate kinase isoenzyme 6 homolog FAP7 (AK6) (EC 2.7.4.3) (Dual activity adenylate kinase/ATPase) (AK/ATPase) (POS9-activating factor 7)	Q12055	CNAG_05597		Adenylate kinase isoenzyme 6 homolog (AK6) (EC 2.7.4.3) (Dual activity adenylate kinase/ATPase) (AK/ATPase)
AMB	YMR251W-A	0.738158	0.000850283	HOR7	Protein of unknown function; overexpression suppresses Ca2+ sensitivity of mutants lacking inositol phosphorylceramide mannosyltransferases Csg1p and Csh1p; transcription is induced under hyperosmotic stress and repressed by alpha factor; HOR7 has a paralog, DDR2, that arose from the whole genome duplication	Protein HOR7 (Protein A0.5)	Q05827
AMB	YDR293C	0.323773	0.000850283	SSD1	Translational repressor with a role in polar growth and wall integrity; regulated by Cbk1p phosphorylation to effect bud-specific translational control and localization of specific mRNAs; interacts with TOR pathway components; contains a functional N-terminal nuclear localization sequence and nucleocytoplasmic shuttling appears to be critical to Ssd1p function	Protein SSD1 (Protein SRK1)	P24276	CNAG_03345	SSD1	DIS3-like exonuclease 2 (EC 3.1.13.-)
AMB	YBR053C	0.347091	0.000850283		Putative protein of unknown function; induced by cell wall perturbation	Uncharacterized protein YBR053C	P38235	CNAG_05379		Regucalcin
AMB	YKR056W	-0.786291	0.000850541	TRM2	tRNA methyltransferase; 5-methylates the uridine residue at position 54 of tRNAs and may also have a role in tRNA stabilization or maturation; endo-exonuclease with a role in DNA repair	tRNA (uracil(54)-C(5))-methyltransferase (EC 2.1.1.35) (Transfer RNA methyltransferase 2) (tRNA(m5U54)-methyltransferase)	P33753	CNAG_04905		tRNA (Uracil-5-)-methyltransferase
AMB	YMR250W	0.564727	0.000850541	GAD1	Glutamate decarboxylase; converts glutamate into gamma-aminobutyric acid (GABA) during glutamate catabolism; involved in response to oxidative stress	Glutamate decarboxylase (GAD) (EC 4.1.1.15)	Q04792	CNAG_05260		Glutamate decarboxylase (EC 4.1.1.15)
AMB	YPR137W	-0.635777	0.000855595	RRP9	Protein involved in pre-rRNA processing; associated with U3 snRNP; component of small ribosomal subunit (SSU) processosome; ortholog of the human U3-55k protein	Ribosomal RNA-processing protein 9	Q06506	CNAG_04802		Ribosomal RNA-processing protein 9
AMB	YDR399W	-0.826135	0.000855595	HPT1	Dimeric hypoxanthine-guanine phosphoribosyltransferase; catalyzes the transfer of the phosphoribosyl portion of 5-phosphoribosyl-alpha-1-pyrophosphate to a purine base (either guanine or hypoxanthine) to form pyrophosphate and a purine nucleotide (either guanosine monophosphate or inosine monophosphate); mutations in the human homolog HPRT1 can cause Lesch-Nyhan syndrome and Kelley-Seegmiller syn…	Hypoxanthine-guanine phosphoribosyltransferase (HGPRT) (HGPRTase) (EC 2.4.2.8) (Bypass of repression by adenine protein 6)	Q04178	CNAG_02546		Transferase
AMB	YMR171C	0.296623	0.000855595	EAR1	Specificity factor required for Rsp5p-dependent ubiquitination; also required for sorting of specific cargo proteins at the multivesicular body; mRNA is targeted to the bud via the mRNA transport system involving She2p	Protein EAR1 (Endosomal adapter of RSP5)	Q03212	CNAG_04741		Endosome protein
AMB	YNR032C-A	-0.439608	0.000857791	HUB1	Ubiquitin-like protein modifier; promotes alternative splicing of SRC1 pre-mRNA; binds non-covalently to the HIND domain of Snu66, may function in modification of Sph1p and Hbt1p, functionally complemented by the human or S. pombe ortholog; mechanism of Hub1p adduct formation not yet clear	Ubiquitin-like modifier HUB1	Q6Q546	CNAG_05098	HUB1	Ubiquitin-like protein 5
AMB	YLR372W	-0.445023	0.000857791	ELO3	Elongase; involved in fatty acid and sphingolipid biosynthesis; synthesizes very long chain 20-26-carbon fatty acids from C18-CoA primers; involved in regulation of sphingolipid biosynthesis; lethality of the elo2 elo3 double null mutation is functionally complemented by human ELOVL1 and weakly complemented by human ELOVL3 or ELOV7	Elongation of fatty acids protein 3 (EC 2.3.1.199) (3-keto acyl-CoA synthase ELO3) (Affecting plasma membrane ATPase activity protein 1) (Suppressor of RAD3 essential function protein 1) (Suppressor of Rvs161 and Rvs167 mutations protein 4) (Very-long-chain 3-oxoacyl-CoA synthase 3) (v-SNARE bypass mutant gene 1 protein)	P40319	CNAG_03080		Elongation of fatty acids protein (EC 2.3.1.199) (Very-long-chain 3-oxoacyl-CoA synthase)
AMB	YBR114W	0.412245	0.000863653	RAD16	Nucleotide excision repair (NER) protein; binds damaged DNA during NER; binds DNA in an ATP-dependent manner (with Rad7p) during NER; required for NER of non-transcribed chromatin; subunit of Nucleotide Excision Repair Factor 4 (NEF4) and the Elongin-Cullin-Socs (ECS) ligase complex	DNA repair protein RAD16 (EC 3.6.4.-) (ATP-dependent helicase RAD16)	P31244	CNAG_02512		DNA repair protein RAD16
AMB	YJL026W	0.315927	0.000869618	RNR2	Ribonucleotide-diphosphate reductase (RNR), small subunit; the RNR complex catalyzes the rate-limiting step in dNTP synthesis and is regulated by DNA replication and DNA damage checkpoint pathways via localization of the small subunits; RNR2 has a paralog, RNR4, that arose from the whole genome duplication	Ribonucleoside-diphosphate reductase small chain 1 (EC 1.17.4.1) (Ribonucleotide reductase R2 subunit 1) (Ribonucleotide reductase small subunit 1)	P09938	CNAG_01915		Ribonucleoside-diphosphate reductase subunit M2
AMB	YJL026W	0.315927	0.000869618	RNR2	Ribonucleotide-diphosphate reductase (RNR), small subunit; the RNR complex catalyzes the rate-limiting step in dNTP synthesis and is regulated by DNA replication and DNA damage checkpoint pathways via localization of the small subunits; RNR2 has a paralog, RNR4, that arose from the whole genome duplication	Ribonucleoside-diphosphate reductase small chain 1 (EC 1.17.4.1) (Ribonucleotide reductase R2 subunit 1) (Ribonucleotide reductase small subunit 1)	P09938	CNAG_02663		Ribonucleoside-diphosphate reductase subunit M2
AMB	YMR058W	0.589925	0.000873336	FET3	Ferro-O2-oxidoreductase; multicopper oxidase that oxidizes ferrous (Fe2+) to ferric iron (Fe3+) for subsequent cellular uptake by transmembrane permease Ftr1p; required for high-affinity iron uptake and involved in mediating resistance to copper ion toxicity, belongs to class of integral membrane multicopper oxidases; protein abundance increases in response to DNA replication stress	Iron transport multicopper oxidase FET3 (EC 1.-.-.-)	P38993	CNAG_02958	CFO2	Ferroxidase
AMB	YMR058W	0.589925	0.000873336	FET3	Ferro-O2-oxidoreductase; multicopper oxidase that oxidizes ferrous (Fe2+) to ferric iron (Fe3+) for subsequent cellular uptake by transmembrane permease Ftr1p; required for high-affinity iron uptake and involved in mediating resistance to copper ion toxicity, belongs to class of integral membrane multicopper oxidases; protein abundance increases in response to DNA replication stress	Iron transport multicopper oxidase FET3 (EC 1.-.-.-)	P38993	CNAG_03464	LAC2	Laccase-2 (EC 1.10.3.2) (Diphenol oxidase 2)
AMB	YMR058W	0.589925	0.000873336	FET3	Ferro-O2-oxidoreductase; multicopper oxidase that oxidizes ferrous (Fe2+) to ferric iron (Fe3+) for subsequent cellular uptake by transmembrane permease Ftr1p; required for high-affinity iron uptake and involved in mediating resistance to copper ion toxicity, belongs to class of integral membrane multicopper oxidases; protein abundance increases in response to DNA replication stress	Iron transport multicopper oxidase FET3 (EC 1.-.-.-)	P38993	CNAG_03465	LAC1	Laccase-1 (EC 1.10.3.2) (Diphenol oxidase 1)
AMB	YMR058W	0.589925	0.000873336	FET3	Ferro-O2-oxidoreductase; multicopper oxidase that oxidizes ferrous (Fe2+) to ferric iron (Fe3+) for subsequent cellular uptake by transmembrane permease Ftr1p; required for high-affinity iron uptake and involved in mediating resistance to copper ion toxicity, belongs to class of integral membrane multicopper oxidases; protein abundance increases in response to DNA replication stress	Iron transport multicopper oxidase FET3 (EC 1.-.-.-)	P38993	CNAG_06241	CFO1	Acidic laccase
AMB	YMR058W	0.589925	0.000873336	FET3	Ferro-O2-oxidoreductase; multicopper oxidase that oxidizes ferrous (Fe2+) to ferric iron (Fe3+) for subsequent cellular uptake by transmembrane permease Ftr1p; required for high-affinity iron uptake and involved in mediating resistance to copper ion toxicity, belongs to class of integral membrane multicopper oxidases; protein abundance increases in response to DNA replication stress	Iron transport multicopper oxidase FET3 (EC 1.-.-.-)	P38993	CNAG_07865		Ferro-O2-oxidoreductase
AMB	YGL140C	0.300659	0.000873336		Putative protein of unknown function; non-essential gene; contains multiple predicted transmembrane domains	Uncharacterized membrane protein YGL140C	P53120	CNAG_00609		Uncharacterized protein
AMB	YOR272W	-0.897433	0.000881582	YTM1	Constituent of 66S pre-ribosomal particles; forms a complex with Nop7p and Erb1p that is required for maturation of the large ribosomal subunit; has seven C-terminal WD repeats	Ribosome biogenesis protein YTM1 (Microtubule-associated protein YTM1)	Q12024	CNAG_06318	YTM1	Ribosome biogenesis protein YTM1
AMB	YOR350C	-0.508013	0.000885553	MNE1	Protein involved in splicing Group I aI5-beta intron from COX1 mRNA; mitochondrial matrix protein	Protein MNE1	P24720
AMB	YGL253W	-0.562719	0.0008888	HXK2	Hexokinase isoenzyme 2; phosphorylates glucose in cytosol; predominant hexokinase during growth on glucose; represses expression of HXK1, GLK1, induces expression of its own gene; antiapoptotic; phosphorylation/dephosphorylation at Ser14 by kinase Snf1p, phosphatase Glc7p-Reg1p regulates nucleocytoplasmic shuttling of Hxk2p; functions downstream of Sit4p in control of cell cycle, mitochondrial fu…	Hexokinase-2 (EC 2.7.1.1) (Hexokinase PII) (Hexokinase-B)	P04807	CNAG_03769	HXK2	Phosphotransferase (EC 2.7.1.-)
AMB	YGL253W	-0.562719	0.0008888	HXK2	Hexokinase isoenzyme 2; phosphorylates glucose in cytosol; predominant hexokinase during growth on glucose; represses expression of HXK1, GLK1, induces expression of its own gene; antiapoptotic; phosphorylation/dephosphorylation at Ser14 by kinase Snf1p, phosphatase Glc7p-Reg1p regulates nucleocytoplasmic shuttling of Hxk2p; functions downstream of Sit4p in control of cell cycle, mitochondrial fu…	Hexokinase-2 (EC 2.7.1.1) (Hexokinase PII) (Hexokinase-B)	P04807	CNAG_05480	HXK1	Phosphotransferase (EC 2.7.1.-)
AMB	YGL050W	-0.382099	0.000889375	TYW3	tRNA methyltransferase required for synthesis of wybutosine; a modified guanosine found at the 3'-position adjacent to the anticodon of phenylalanine tRNA which supports reading frame maintenance by stabilizing codon-anticodon interactions	tRNA wybutosine-synthesizing protein 3 (tRNA-yW-synthesizing protein 3) (EC 2.1.1.282) (tRNA(Phe) 7-((3-amino-3-carboxypropyl)-4-demethylwyosine(37)-N(4))-methyltransferase)	P53177
AMB	YMR049C	-0.997866	0.000892122	ERB1	Constituent of 66S pre-ribosomal particles; forms a complex with Nop7p and Ytm1p that is required for maturation of the large ribosomal subunit; required for maturation of the 25S and 5.8S ribosomal RNAs; homologous to mammalian Bop1	Ribosome biogenesis protein ERB1 (Eukaryotic ribosome biogenesis protein 1)	Q04660	CNAG_03975	ERB1	Ribosome biogenesis protein ERB1 (Eukaryotic ribosome biogenesis protein 1)
[truncated: 12,866 more rows]

## Sheet: Supp Table 3
Supplementary Table 3. List of significantly differentially expressed genes (SDE) from C. neoformans treated with AMB or AMB-LF, including information on whether the SDE gene is specific only to AMB or AMB-LF treatments
Back to the table of contents
[truncated: 13,752 more rows]

## Sheet: Supp Table 4
Supplementary Table 4. Enriched GO terms from the analysis of C. neoformans SDE gene sets including: 1) SDE genes from AMB treatment, 2) SDE genes from AMB-LF treatments, 3) SDE genes specific only to AMB treatment, and 4) SDE genes specific only to AMB-LF treatment. The SDE genes associated with each enriched GO term are also included in this table.
[truncated: 1,234 more rows]

[truncated: 3 more sheets: Supp Table 5, Supp Table 6, Supp Table 7]
